# Supplementary material for: A cross-tissue transcriptome association study identifies key genes in essential hypertension
Source: Front Genet. 2023 Feb 10;14:1114174. doi: 10.3389/fgene.2023.1114174 (PMC9950398; doi:10.3389/fgene.2023.1114174)
Supplement: Supplementary file 1 [file Table1.XLSX]

## Sheet: Table S1
Supplementary Table S1. FUMA identified 173 genomic risk loci associated with essential hypertension.
GenomicLocus	uniqID	rsID	Chromosome	pos	p	start	end	nSNPs	nGWASSNPs	nIndSigSNPs	IndSigSNPs	nLeadSNPs	LeadSNPs
1	1:3329384:C:T	rs2493291	1	3329384	2.496e-08	3320476	3330884	14	10	1	rs2493291	1	rs2493291
2	1:6676485:G:T	rs12731208	1	6676485	2.095e-08	6651450	6787431	78	65	1	rs12731208	1	rs12731208
3	1:8658712:C:T	rs1318218	1	8658712	9.209e-09	8431607	8895448	177	131	1	rs1318218	1	rs1318218
4	1:10798489:C:G	rs34071855	1	10798489	3.087e-41	10767685	10802468	20	18	4	rs34071855;rs4845843;rs4845953;rs488834	1	rs34071855
5	1:11883731:C:T	rs12567136	1	11883731	1.881e-25	11824133	12023500	371	277	12	rs4845875;rs3737966;rs4846049;rs55714388;rs2981953;rs3753581;rs12567136;rs111370806;rs4846063;rs72640287;rs142005893;rs11801879	3	rs4845875;rs12567136;rs11801879
6	1:25351581:A:G	rs4320727	1	25351581	1.368e-08	25326313	25358706	11	9	1	rs4320727	1	rs4320727
7	1:27204183:C:T	rs34204245	1	27204183	2.06e-11	26933591	27335529	69	46	2	rs34204245;rs193084249	1	rs34204245
8	1:56954622:A:G	rs11811433	1	56954622	5.258e-11	56910035	57015992	64	52	3	rs11811433;rs8016;rs6688009	1	rs11811433
9	1:89363264:C:T	rs6679817	1	89363264	3.187e-18	89000384	89447978	351	275	7	rs6679817;rs34974281;rs4655890;rs10493815;rs12038536;rs1565498;rs6691473	1	rs6679817
10	1:113044328:G:T	rs10776752	1	113044328	1.838e-38	112964025	113265881	260	200	16	rs10776752;rs72993045;rs3828074;rs11102516;rs77724279;rs10776751;rs10857956;rs351364;rs351370;rs7519368;rs10745331;rs2999159;rs3806442;rs1759695;rs2273368;rs11102522	3	rs10776752;rs351364;rs2273368
11	1:115826169:A:T	rs57748895	1	115826169	1.463e-11	115697124	115868799	28	26	2	rs57748895;rs150863140	1	rs57748895
12	1:157069134:A:G	rs61730132	1	157069134	4.949e-08	157069134	157179471	2	1	1	rs61730132	1	rs61730132
13	1:179473273:C:T	rs72704449	1	179473273	2.662e-09	179473273	179762634	5	5	2	rs72704449;rs78342082	1	rs72704449
14	1:218548521:C:T	rs17558745	1	218548521	3.244e-09	218523650	218549354	12	11	1	rs17558745	1	rs17558745
15	1:228272687:C:G	rs12029076	1	228272687	3.792e-13	228112121	228476903	211	169	3	rs12029076;rs424645;rs3094912	1	rs12029076
16	1:230879511:C:T	rs2478542	1	230879511	1.183e-15	230824933	230879952	88	75	10	rs2478542;rs6541328;rs2478524;rs61751101;rs699;rs4847007;rs2493141;rs73102646;rs61826452;rs7413111	1	rs2478542
17	2:26911745:C:T	rs1275985	2	26911745	1.419e-50	26895947	27024478	79	63	6	rs1275985;rs11126666;rs1662989;rs935166;rs1838209;rs1275958	1	rs1275985
18	2:37460587:A:T	rs7602924	2	37460587	3.395e-09	37393329	37576973	66	52	1	rs7602924	1	rs7602924
19	2:43654316:C:G	rs7588221	2	43654316	1.141e-08	42922804	44204698	64	46	1	rs7588221	1	rs7588221
20	2:45892937:A:G	rs632357	2	45892937	4.41e-10	45863787	45901755	28	21	2	rs632357;rs474453	1	rs632357
21	2:54867541:A:C	rs2941582	2	54867541	2.912e-08	54722118	54938838	20	18	1	rs2941582	1	rs2941582
22	2:65289825:A:G	rs2540945	2	65289825	3.969e-08	65276049	65382167	104	76	1	rs2540945	1	rs2540945
23	2:162612371:C:G	rs62189046	2	162612371	1.132e-08	162278233	162752287	380	298	1	rs62189046	1	rs62189046
24	2:164703316:C:T	rs1370491	2	164703316	2.103e-12	164444356	165132714	293	231	8	rs1978906;rs1370491;rs4429489;rs268264;rs268263;rs73029563;rs34611819;rs13021222	3	rs1978906;rs1370491;rs34611819
25	2:165653966:A:G	rs3769910	2	165653966	4.013e-08	165651269	165733497	52	38	1	rs3769910	1	rs3769910
26	2:181501938:C:T	rs2368178	2	181501938	5.751e-10	181321102	181514955	56	48	1	rs2368178	1	rs2368178
27	2:227185749:C:T	rs10804330	2	227185749	7.625e-09	227185749	227199263	7	6	1	rs10804330	1	rs10804330
28	3:11545719:C:T	rs2443708	3	11545719	1.857e-11	11248656	11605373	436	308	6	rs2443708;rs13324245;rs1000010;rs4684766;rs2594992;rs9848170	1	rs2443708
29	3:14906734:C:T	rs2131570	3	14906734	2.632e-10	14878830	14958126	130	111	4	rs2131570;rs34991912;rs2164356;rs1687318	1	rs2131570
30	3:20117039:G:T	rs4858757	3	20117039	8.143e-09	20102108	20276354	78	62	1	rs4858757	1	rs4858757
31	3:27562988:C:T	rs2643826	3	27562988	3.008e-23	27052071	27582334	609	491	14	rs2643826;rs2643828;rs1522153;rs7651108;rs34684700;rs35903173;rs674303;rs9870054;rs73055756;rs6551196;rs4973772;rs2724491;rs601328;rs648103	1	rs2643826
32	3:48178293:C:G	rs12494396	3	48178293	7.209e-11	48134137	48379787	278	193	2	rs12494396;rs7644414	1	rs12494396
33	3:53553923:G:T	rs35593046	3	53553923	9.71e-12	52997053	54438027	15	9	3	rs35593046;rs6445583;rs76920163	2	rs35593046;rs76920163
34	3:124341152:G:T	rs7616881	3	124341152	4.155e-08	124336622	124341806	8	7	1	rs7616881	1	rs7616881
35	3:133995065:A:G	rs4384926	3	133995065	4.606e-08	133817226	134017219	108	81	1	rs4384926	1	rs4384926
36	3:136005792:C:G	rs7653249	3	136005792	1.958e-11	135798658	136444121	122	91	1	rs7653249	1	rs7653249
37	3:138055136:C:T	rs6766859	3	138055136	4.606e-12	138050685	138129143	104	89	2	rs6766859;rs2279241	1	rs6766859
38	3:150066540:A:T	rs62271373	3	150066540	1.192e-11	150038247	150097635	20	19	2	rs62271373;rs62271368	1	rs62271373
39	3:158284681:C:G	rs1656376	3	158284681	7.511e-12	157830916	158350745	372	280	3	rs1656376;rs2731118;rs58363161	1	rs1656376
40	3:160391659:A:G	rs16831337	3	160391659	6.389e-09	160003677	160401080	182	142	1	rs16831337	1	rs16831337
41	3:168814206:A:G	rs56743174	3	168814206	2.864e-13	168693089	169192040	128	96	6	rs56743174;rs7621159;rs76640280;rs4955655;rs34585560;rs1820943	2	rs56743174;rs4955655
42	4:26793681:A:C	rs4428270	4	26793681	7.385e-12	26783453	26817610	30	21	2	rs4428270;rs73249866	1	rs4428270
43	4:38359317:A:G	rs6819003	4	38359317	7.223e-10	38329783	38372504	37	27	2	rs6819003;rs10026131	1	rs6819003
44	4:81182554:C:T	rs12509595	4	81182554	1.41e-68	81151580	81207963	127	110	11	rs56190605;rs989508;rs12054632;rs7683390;rs7686601;rs36077257;rs12509595;rs72658333;rs6848130;rs1902859;rs17004869	4	rs56190605;rs36077257;rs12509595;rs17004869
45	4:102896591:G:T	rs13109404	4	102896591	8.743e-09	102702364	103001649	6	6	1	rs13109404	1	rs13109404
46	4:106911742:C:G	rs13112725	4	106911742	9.184e-09	106910453	106911742	4	4	1	rs13112725	1	rs13112725
47	4:109009696:C:T	rs7676998	4	109009696	4.228e-11	109002559	109103406	83	60	3	rs7676998;rs12503104;rs7654502	1	rs7676998
48	4:111431444:A:G	rs33966350	4	111431444	3.749e-16	111327003	111454631	84	67	5	rs6533521;rs13118687;rs6815273;rs33966350;rs139051778	2	rs6533521;rs33966350
49	4:144085327:A:T	rs4690774	4	144085327	5.421e-12	143617304	144277630	594	465	5	rs4690774;rs300934;rs2012599;rs3846235;rs6831927	1	rs4690774
50	4:148438619:C:G	rs4835411	4	148438619	3.879e-09	148364920	148443006	46	37	3	rs4835411;rs10305839;rs6537489	1	rs4835411
51	4:156633444:C:T	rs56329057	4	156633444	1.414e-20	156420605	156731952	124	101	9	rs2341599;rs56329057;rs3796585;rs13139313;rs10517621;rs12641763;rs12513261;rs17033513;rs148004190	3	rs2341599;rs56329057;rs17033513
52	5:32831939:C:T	rs12656497	5	32831939	2.55e-22	32689773	32832474	123	95	7	rs11747560;rs17540044;rs3792765;rs12656497;rs1173756;rs1177765;rs62368100	2	rs11747560;rs12656497
53	5:114430610:A:G	rs2974609	5	114430610	3.235e-10	113837198	114451109	335	237	3	rs2974609;rs285893;rs287667	1	rs2974609
54	5:115762680:C:T	rs72810778	5	115762680	9.467e-09	115744515	115765217	15	14	1	rs72810778	1	rs72810778
55	5:122457125:A:G	rs74661587	5	122457125	6.627e-10	122442627	122486419	25	20	1	rs74661587	1	rs74661587
56	5:124805227:A:G	rs1491066	5	124805227	8.268e-09	124805227	124807348	2	2	1	rs1491066	1	rs1491066
57	5:127801058:A:G	rs6873438	5	127801058	6.749e-18	127615315	128059841	279	227	9	rs6873438;rs62391642;rs35079125;rs73350117;rs56200646;rs9327484;rs7718312;rs331093;rs813308	1	rs6873438
58	5:131787137:A:G	rs6866614	5	131787137	1.856e-08	131410879	131833599	46	41	1	rs6866614	1	rs6866614
59	5:147884426:C:T	rs9763488	5	147884426	9.818e-11	147866665	147966674	102	80	1	rs9763488	1	rs9763488
60	5:157844105:A:G	rs71585962	5	157844105	2.573e-25	157394503	158488742	667	524	20	rs1650581;rs71585962;rs13159918;rs12332652;rs2914227;rs2964330;rs6864758;rs4704929;rs62386479;rs2963461;rs13356363;rs62384988;rs2963482;rs2964481;rs2964511;rs4546365;rs891903;rs10447201;rs1363561;rs34296591	6	rs1650581;rs71585962;rs62386479;rs2963482;rs4546365;rs1363561
61	5:176710547:C:G	rs28395268	5	176710547	1.705e-08	176533852	176742562	138	101	4	rs28395268;rs28395268;rs10039241;rs28395268	1	rs28395268
62	6:1614367:G:T	rs7763581	6	1614367	2.661e-13	1613529	1620147	7	4	1	rs7763581	1	rs7763581
63	6:26104632:G:T	rs198851	6	26104632	4.697e-16	25616453	26135499	178	146	11	rs198851;rs62394270;rs62394291;rs12664474;rs72832588;rs72834642;rs7753826;rs198855;rs707896;rs75397441;rs115740542	3	rs198851;rs707896;rs115740542
64	6:34658080:A:C	rs2744944	6	34658080	1.9e-09	34546560	34832661	434	312	2	rs2744944;rs3800461	1	rs2744944
65	6:43348512:A:G	rs9472040	6	43348512	1.976e-14	43260011	43404511	70	48	2	rs9472040;rs9369408	1	rs9472040
66	6:43764551:C:T	rs1358980	6	43764551	6.384e-10	43757082	43821770	14	13	3	rs1358980;rs6905288;rs9462934	2	rs1358980;rs9462934
67	6:50947295:C:T	rs4082052	6	50947295	1.551e-08	50942550	51058527	33	28	1	rs4082052	1	rs4082052
68	6:51838263:A:G	rs9296668	6	51838263	1.699e-09	51832494	52044509	115	101	2	rs9296668;rs13206743	1	rs9296668
69	6:127117724:A:G	rs2022479	6	127117724	1.77e-25	126845380	127331951	395	287	4	rs2022479;rs55815739;rs1930952;rs1337736	1	rs2022479
70	6:150997401:C:T	rs17080091	6	150997401	3.041e-23	150975312	151034312	94	71	4	rs17080091;rs9322273;rs17080073;rs117973853	1	rs17080091
71	6:161089307:C:T	rs56393506	6	161089307	9.86e-10	160985526	161123451	8	7	2	rs56393506;rs55730499	1	rs56393506
72	7:1872921:C:T	rs4721089	7	1872921	9.837e-09	1860733	2079744	89	70	1	rs4721089	1	rs4721089
73	7:7289543:C:T	rs10952047	7	7289543	1.337e-11	7196878	7293899	114	84	3	rs10952047;rs11773545;rs4724958	1	rs10952047
74	7:27281157:C:T	rs6461998	7	27281157	2.107e-27	27207501	27433694	187	150	14	rs1859165;rs929250;rs6461998;rs7795470;rs6956598;rs17437915;rs11564037;rs11564027;rs2023842;rs7812039;rs6958837;rs17502580;rs11563582;rs10245801	4	rs1859165;rs6461998;rs17502580;rs10245801
75	7:74107374:A:G	rs34324971	7	74107374	1.472e-09	74050694	74237612	55	38	1	rs34324971	1	rs34324971
76	7:75061769:C:G	rs6944634	7	75061769	1.594e-08	75023850	75183403	65	25	2	rs6944634;rs62477728	1	rs6944634
77	7:106414069:G:T	rs2392929	7	106414069	1.122e-15	106405642	106437611	12	10	3	rs2392929;rs12536419;rs12539561	1	rs2392929
78	7:129663496:C:T	rs11556924	7	129663496	7.272e-12	129663496	129685597	2	2	1	rs11556924	1	rs11556924
79	7:131323710:A:G	rs75511781	7	131323710	5.159e-11	131304662	131323710	7	6	1	rs75511781	1	rs75511781
80	7:134162467:A:G	rs1732045	7	134162467	4.381e-08	134137705	134223238	134	112	1	rs1732045	1	rs1732045
81	7:150690176:C:T	rs3918226	7	150690176	3.181e-35	150543427	150712966	59	50	12	rs116841826;rs73165594;rs117564322;rs3918239;rs11762978;rs4725980;rs6946415;rs3918226;rs2853792;rs1808593;rs891511;rs2566508	4	rs116841826;rs11762978;rs3918226;rs891511
82	7:151415536:C:T	rs10254101	7	151415536	3.755e-09	151402412	151415536	23	19	1	rs10254101	1	rs10254101
83	8:25900405:G:T	rs73563812	8	25900405	4.615e-08	25878995	25931974	50	45	1	rs73563812	1	rs73563812
84	8:51938355:A:T	rs67772865	8	51938355	1.038e-08	51574774	51952953	426	334	1	rs67772865	1	rs67772865
85	8:76716737:G:T	rs2977324	8	76716737	2.138e-12	76573323	77032017	277	228	3	rs2977324;rs3911770;rs1096322	1	rs2977324
86	8:95958637:C:G	rs1713669	8	95958637	1.057e-08	95911477	95973816	36	29	1	rs1713669	1	rs1713669
87	8:105978368:A:T	rs11774829	8	105978368	2.468e-12	105892724	105982608	37	16	2	rs11774829;rs17181782	1	rs11774829
88	8:144060955:A:G	rs62524579	8	144060955	7.957e-11	143905486	144064882	389	251	2	rs62524579;rs138478606	1	rs62524579
89	9:22121349:A:T	rs10217586	9	22121349	9.277e-11	22072264	22125503	71	50	1	rs10217586	1	rs10217586
90	9:35906519:A:G	rs79284865	9	35906519	2.782e-09	35906519	35906519	1	1	1	rs79284865	1	rs79284865
91	9:112751571:C:T	rs10217559	9	112751571	1.575e-08	112750411	112760888	5	4	1	rs10217559	1	rs10217559
92	9:136501728:C:T	rs77273740	9	136501728	1.103e-13	136501728	136535677	3	3	2	rs77273740;rs10993958	2	rs77273740;rs10993958
93	10:18727959:C:G	rs12258967	10	18727959	1.135e-18	18350220	18782777	393	315	28	rs118079798;rs1888693;rs11594555;rs10828280;rs16916922;rs12413195;rs1779237;rs1277767;rs1779217;rs11591541;rs7908738;rs10764319;rs34606998;rs17679683;rs1779214;rs1757218;rs12258967;rs7069923;rs7090956;rs12247582;rs10828749;rs7076100;rs3750592;rs12355091;rs10828689;rs6482423;rs67214975;rs35255141	6	rs118079798;rs1888693;rs17679683;rs1779214;rs12258967;rs35255141
94	10:21678229:A:C	rs35776386	10	21678229	4.395e-08	21637964	21685632	13	10	1	rs35776386	1	rs35776386
95	10:63551773:A:G	rs7070797	10	63551773	9.679e-35	63327886	63636678	155	127	9	rs7908223;rs10821903;rs7070797;rs112890824;rs117813734;rs72822049;rs2247787;rs72831357;rs76946915	2	rs7908223;rs7070797
96	10:96038686:A:G	rs11187838	10	96038686	1.022e-16	95871655	96133084	231	183	9	rs10882396;rs7070115;rs11187811;rs2949004;rs11187838;rs10882416;rs77626543;rs9419788;rs11187837	2	rs10882396;rs11187838
97	10:104906211:C:T	rs11191580	10	104906211	1.036e-23	104500988	105059896	183	132	6	rs11191580;rs4147157;rs2482508;rs72841270;rs12414777;rs79780963	2	rs11191580;rs79780963
98	10:106805351:A:T	rs540369678	10	106805351	2.577e-21	105816892	107745893	56	51	12	rs157079;rs505695;rs75337836;rs181200083;rs540369678;rs191784289;rs143109501;rs7091867;rs7081664;rs74157128;rs145158522;rs7082671	2	rs157079;rs540369678
99	10:115789375:C:T	rs7076938	10	115789375	2.771e-26	115690539	115823524	106	84	9	rs151598;rs11196553;rs466328;rs7076938;rs10787515;rs4917676;rs180898;rs2782980;rs17875480	5	rs151598;rs11196553;rs466328;rs7076938;rs17875480
100	10:122970216:C:T	rs1907218	10	122970216	2.891e-11	122967170	123000639	18	16	2	rs1907218;rs4752518	1	rs1907218
101	11:1891722:C:T	rs686722	11	1891722	1.631e-25	1873232	2008366	156	89	15	rs55840650;rs72843938;rs509239;rs74047621;rs592373;rs12416967;rs61868797;rs686722;rs61868798;rs3817197;rs7105710;rs7483477;rs525529;rs2734510;rs1810199	2	rs55840650;rs686722
102	11:9769562:C:G	rs415895	11	9769562	2.74e-11	9750757	10366315	58	45	3	rs415895;rs61877050;rs61877016	2	rs415895;rs61877050
103	11:16255448:A:G	rs2351961	11	16255448	3.334e-13	16231667	16373664	190	152	4	rs2351961;rs10741694;rs10832558;rs1519125	1	rs2351961
104	11:30749090:C:T	rs963837	11	30749090	1.594e-08	30749090	30777014	24	14	1	rs963837	1	rs963837
105	11:32530001:A:G	rs7940934	11	32530001	4.155e-09	32447347	32549911	63	50	2	rs7940934;rs7110547	1	rs7940934
106	11:43722181:C:T	rs7118770	11	43722181	1.783e-08	43631737	43878505	128	104	1	rs7118770	1	rs7118770
107	11:47406592:C:T	rs11039216	11	47406592	3.483e-14	46331362	48869524	861	650	8	rs72910075;rs142289341;rs11039183;rs11039216;rs11039225;rs76472587;rs10769254;rs3942852	3	rs72910075;rs11039216;rs3942852
108	11:58408687:G:T	rs11229555	11	58408687	3.237e-08	58174653	58434545	197	146	1	rs11229555	1	rs11229555
109	11:61278246:C:T	rs751984	11	61278246	1.561e-10	61263029	61278918	14	12	2	rs751984;rs1139011	1	rs751984
110	11:65566719:G:T	rs557675	11	65566719	8.318e-15	65380124	65570146	140	104	6	rs557675;rs2306363;rs10750766;rs620088;rs948494;rs2276133	1	rs557675
111	11:76501557:A:G	rs1837679	11	76501557	4.755e-10	76464812	76505202	38	32	1	rs1837679	1	rs1837679
112	11:100610546:C:T	rs604723	11	100610546	4.02e-28	100509745	100692566	230	180	12	rs604723;rs17095428;rs3858410;rs618291;rs1032777;rs10750593;rs10750594;rs12280935;rs71476642;rs4753981;rs7952055;rs7126015	1	rs604723
113	11:107095179:C:T	rs4754195	11	107095179	4.736e-12	107053437	107321156	33	23	3	rs4754195;rs568546;rs7926602	1	rs4754195
114	11:116704178:A:C	rs7123454	11	116704178	1.702e-09	116623213	117091609	120	95	3	rs7123454;rs2000616;rs964184	1	rs7123454
115	11:122609879:A:T	rs4427576	11	122609879	4.674e-08	122595897	122611792	46	33	1	rs4427576	1	rs4427576
116	12:12888438:A:T	rs2024385	12	12888438	6.393e-09	12872484	12890626	23	11	2	rs2024385;rs11055034	1	rs2024385
117	12:20166268:C:G	rs7952935	12	20166268	7.479e-11	20144754	20380250	124	86	2	rs7952935;rs73073694	2	rs7952935;rs73073694
118	12:48254353:A:T	rs117913411	12	48254353	5.245e-11	48254353	48752056	73	53	2	rs117913411;rs2054903	2	rs117913411;rs2054903
119	12:50503269:C:T	rs836180	12	50503269	1.06e-12	50460831	51502156	190	135	4	rs836180;rs28364704;rs61932870;rs61927826	2	rs836180;rs61932870
120	12:53450097:C:T	rs7134440	12	53450097	1.099e-08	53381292	53450097	12	6	1	rs7134440	1	rs7134440
121	12:54441498:C:T	rs7134677	12	54441498	8.559e-20	54385599	54445218	49	31	3	rs7134677;rs3803042;rs10876529	1	rs7134677
122	12:90025622:A:G	rs2681485	12	90025622	3.475e-20	89941549	90567732	151	108	7	rs2681485;rs4842675;rs10858918;rs4842679;rs61924662;rs11105382;rs12371308	3	rs2681485;rs11105382;rs12371308
123	12:111884608:C:T	rs3184504	12	111884608	5.936e-32	111359712	113218868	591	427	19	rs7963641;rs2301658;rs4545619;rs7978923;rs629404;rs3809293;rs4766453;rs59072658;rs2339717;rs1265565;rs17627481;rs3184504;rs4766897;rs7300285;rs4426183;rs10849925;rs11066320;rs233721;rs2384049	4	rs7963641;rs17627481;rs3184504;rs11066320
124	12:115555867:A:G	rs35429	12	115555867	3.122e-23	115506708	115556307	45	35	9	rs35429;rs3909679;rs10850437;rs759762;rs12422931;rs192267;rs10774792;rs35442;rs1579381	1	rs35429
125	12:115864642:C:T	rs10774811	12	115864642	1.664e-10	115860283	116022681	89	79	3	rs10774811;rs7302030;rs6490027	1	rs10774811
126	12:121876558:C:T	rs10444491	12	121876558	8.776e-09	121825187	121960480	128	90	1	rs10444491	1	rs10444491
127	13:22318497:C:T	rs507446	13	22318497	3.897e-12	22284926	22323519	39	35	3	rs507446;rs7985544;rs561010	1	rs507446
128	13:30154349:C:G	rs3803266	13	30154349	1.481e-16	30088961	30164963	38	33	4	rs3803266;rs61508227;rs866573;rs2026321	1	rs3803266
129	13:42586392:C:G	rs2166626	13	42586392	1.148e-09	42582527	42631719	32	22	1	rs2166626	1	rs2166626
130	13:72365326:A:C	rs303949	13	72365326	2.845e-10	72332431	72387833	29	25	1	rs303949	1	rs303949
131	13:73821679:A:G	rs12428790	13	73821679	5.04e-09	73802113	73839616	39	33	1	rs12428790	1	rs12428790
132	15:41368334:A:G	rs1717200	15	41368334	1.055e-10	41245289	41556015	244	175	1	rs1717200	1	rs1717200
133	15:75114322:C:T	rs11636952	15	75114322	1.545e-18	74715205	75240030	118	93	5	rs11636952;rs12906946;rs11852760;rs2472298;rs34933034	1	rs11636952
134	15:81018478:C:G	rs7174038	15	81018478	5.721e-19	80985287	81066058	66	59	3	rs7174038;rs7167767;rs2759316	1	rs7174038
135	15:91423543:G:T	rs6224	15	91423543	7.497e-30	91397222	91443059	64	52	7	rs11638125;rs56340611;rs4932376;rs6224;rs1894400;rs11853441;rs7497418	2	rs11638125;rs6224
136	16:12071341:C:T	rs2869492	16	12071341	2.904e-08	12070183	12119676	26	23	1	rs2869492	1	rs2869492
137	16:20392332:A:G	rs77924615	16	20392332	1.506e-17	20350459	20407196	52	42	3	rs77924615;rs12921916;rs4997081	1	rs77924615
138	16:30833246:C:T	rs9319587	16	30833246	3.982e-09	30820866	30993823	15	11	1	rs9319587	1	rs9319587
139	16:51774310:A:C	rs4784640	16	51774310	4.509e-09	51759252	51787509	10	6	1	rs4784640	1	rs4784640
140	16:53826028:C:T	rs28567725	16	53826028	1.037e-12	53797908	53845487	116	95	1	rs28567725	1	rs28567725
141	16:69552785:C:G	rs4783581	16	69552785	2.949e-09	69552785	69575238	4	2	1	rs4783581	1	rs4783581
142	16:75371920:C:T	rs3851734	16	75371920	1.056e-08	75304497	75516739	380	271	1	rs3851734	1	rs3851734
143	16:81606569:C:G	rs12918645	16	81606569	3.205e-13	81484570	81616668	204	165	14	rs16955396;rs898962;rs1563654;rs12926550;rs2966082;rs35081994;rs2966086;rs881005;rs2966112;rs12925668;rs6564889;rs2966117;rs2966111;rs12918645	3	rs16955396;rs2966112;rs12918645
144	16:89914633:G:T	rs10852626	16	89914633	1.428e-09	89775422	89938144	135	85	2	rs10852626;rs2238526	1	rs10852626
145	17:3881293:C:T	rs12453576	17	3881293	7.413e-09	3880546	4165741	116	81	2	rs12453576;rs7224685	1	rs12453576
146	17:7180274:C:T	rs2428362	17	7180274	8.821e-11	7093466	7187123	84	54	5	rs2428362;rs5415;rs2242449;rs125651;rs222835	1	rs2428362
147	17:7781019:C:T	rs74439044	17	7781019	4.288e-09	7739215	7790048	21	16	1	rs74439044	1	rs74439044
148	17:45013271:C:T	rs17608766	17	45013271	1.552e-15	44888742	45290078	380	282	10	rs17608766;rs9907781;rs9899078;rs7222781;rs117778193;rs11079762;rs17668126;rs8069437;rs1105127;rs12600562	1	rs17608766
149	17:47422510:C:T	rs35073649	17	47422510	9.143e-16	46556469	47516523	247	182	13	rs2740753;rs117019760;rs11652684;rs35073649;rs7209400;rs2671654;rs4987082;rs12601665;rs8075803;rs117185762;rs2898883;rs17711010;rs2584686	5	rs2740753;rs11652684;rs35073649;rs117185762;rs2898883
150	17:59475642:C:T	rs1000423	17	59475642	2.824e-12	59448945	59490235	38	27	2	rs1000423;rs3785837	1	rs1000423
151	17:61559625:A:G	rs4308	17	61559625	3.506e-12	61545779	61559625	15	13	1	rs4308	1	rs4308
152	17:75316880:A:G	rs1436138	17	75316880	7.693e-09	75316497	75316880	2	2	1	rs1436138	1	rs1436138
153	17:79372489:C:T	rs11657730	17	79372489	3.527e-08	79351444	79378593	43	37	1	rs11657730	1	rs11657730
154	18:48170771:A:G	rs57091267	18	48170771	3.968e-10	48082539	48170771	54	50	3	rs893316;rs57091267;rs61148001	2	rs893316;rs57091267
155	19:1826112:A:G	rs2304615	19	1826112	4.246e-12	1808569	1880372	86	69	2	rs2304615;rs12977787	1	rs2304615
156	19:4970593:G:T	rs12609484	19	4970593	4.349e-09	4954454	5170403	147	114	3	rs12609484;rs12983032;rs2613790	1	rs12609484
157	19:7257990:C:G	rs12978472	19	7257990	1.221e-19	7252756	7535249	76	57	5	rs12978472;rs73003972;rs72988615;rs55948703;rs4804517	2	rs12978472;rs55948703
158	19:11526765:G:T	rs167479	19	11526765	6.487e-35	11497598	11526765	9	4	3	rs55680106;rs2291516;rs167479	2	rs55680106;rs167479
159	19:17214073:C:T	rs11666569	19	17214073	2.084e-11	17152232	17229439	92	67	2	rs11666569;rs1077795	1	rs11666569
160	19:21890339:A:G	rs6511285	19	21890339	1.626e-08	21879352	21950402	19	15	1	rs6511285	1	rs6511285
161	19:49206462:C:T	rs681343	19	49206462	1.758e-12	49168942	49250239	73	56	1	rs681343	1	rs681343
162	20:6325523:G:T	rs6038442	20	6325523	1.704e-11	6281204	6381804	81	64	1	rs6038442	1	rs6038442
163	20:8633433:C:T	rs6133597	20	8633433	9.639e-22	8602727	8663423	84	65	6	rs1473698;rs6108171;rs4816073;rs4432538;rs761448;rs6133597	2	rs1473698;rs6133597
164	20:10977631:A:G	rs6078000	20	10977631	2.848e-19	10718981	11092248	206	172	18	rs80139154;rs6108719;rs12624791;rs2144185;rs6074197;rs6514137;rs4142362;rs6104678;rs6108787;rs6078000;rs62185671;rs6108803;rs6074199;rs2423530;rs62185665;rs1409864;rs6040316;rs77790871	4	rs80139154;rs6108719;rs6078000;rs6040316
165	20:31214944:C:T	rs79384779	20	31214944	1.316e-09	30648578	31313737	180	129	3	rs6119758;rs6121388;rs79384779	3	rs6119758;rs6121388;rs79384779
166	20:40162802:A:G	rs6072407	20	40162802	3.337e-10	39620847	40270138	161	124	3	rs6072407;rs6016589;rs6072343	1	rs6072407
167	20:41517624:A:G	rs74660723	20	41517624	2.192e-08	41485302	41530243	4	3	1	rs74660723	1	rs74660723
168	20:42795152:A:G	rs6031431	20	42795152	9.235e-15	42775843	42814688	22	20	4	rs6031431;rs6017285;rs2017246;rs2018604	1	rs6031431
169	20:47429565:C:T	rs6095302	20	47429565	2.25e-10	47408779	47495767	63	45	1	rs6095302	1	rs6095302
170	20:57735448:A:G	rs78302204	20	57735448	1.204e-32	57434900	57820502	194	165	9	rs185799410;rs2021793;rs151343;rs182934723;rs78302204;rs259984;rs139152799;rs185667199;rs6026703	4	rs185799410;rs2021793;rs182934723;rs78302204
171	20:62475603:C:T	rs2427538	20	62475603	9.405e-09	62472696	62483911	13	8	1	rs2427538	1	rs2427538
172	21:16578448:C:T	rs1997596	21	16578448	5.037e-09	16576783	16582710	7	6	1	rs1997596	1	rs1997596
173	21:45046988:A:G	rs7282933	21	45046988	1.273e-11	44776905	45133948	314	167	2	rs622330;rs7282933	2	rs622330;rs7282933

## Sheet: Table S2
Supplementary Table S2. FUMA identified 248 leads SNPs.
No.	GenomicLocus	uniqID	rsID	Chromosome	pos	p	nIndSigSNPs	IndSigSNPs
1	1	1:3329384:C:T	rs2493291	1	3329384	2.496e-08	1	rs2493291
2	2	1:6676485:G:T	rs12731208	1	6676485	2.095e-08	1	rs12731208
3	3	1:8658712:C:T	rs1318218	1	8658712	9.209e-09	1	rs1318218
4	4	1:10798489:C:G	rs34071855	1	10798489	3.087e-41	4	rs34071855;rs4845843;rs4845953;rs488834
5	5	1:11824133:A:C	rs4845875	1	11824133	3.589e-08	6	rs4845875;rs3737966;rs4846049;rs55714388;rs2981953;rs3753581
6	5	1:11883731:C:T	rs12567136	1	11883731	1.881e-25	10	rs12567136;rs111370806;rs55714388;rs2981953;rs3753581;rs4846063;rs72640287;rs3737966;rs4846049;rs142005893
7	5	1:11928819:C:T	rs11801879	1	11928819	3.816e-11	4	rs11801879;rs4846063;rs111370806;rs3753581
8	6	1:25351581:A:G	rs4320727	1	25351581	1.368e-08	1	rs4320727
9	7	1:27204183:C:T	rs34204245	1	27204183	2.06e-11	2	rs34204245;rs193084249
10	8	1:56954622:A:G	rs11811433	1	56954622	5.258e-11	3	rs11811433;rs8016;rs6688009
11	9	1:89363264:C:T	rs6679817	1	89363264	3.187e-18	7	rs6679817;rs34974281;rs4655890;rs10493815;rs12038536;rs1565498;rs6691473
12	10	1:113044328:G:T	rs10776752	1	113044328	1.838e-38	7	rs10776752;rs72993045;rs3828074;rs11102516;rs77724279;rs10776751;rs10857956
13	10	1:113045061:A:T	rs351364	1	113045061	4.881e-15	8	rs351364;rs3828074;rs351370;rs7519368;rs10745331;rs2999159;rs3806442;rs1759695
14	10	1:113063771:C:T	rs2273368	1	113063771	4.897e-15	6	rs2273368;rs7519368;rs11102516;rs11102522;rs72993045;rs3828074
15	11	1:115826169:A:T	rs57748895	1	115826169	1.463e-11	2	rs57748895;rs150863140
16	12	1:157069134:A:G	rs61730132	1	157069134	4.949e-08	1	rs61730132
17	13	1:179473273:C:T	rs72704449	1	179473273	2.662e-09	2	rs72704449;rs78342082
18	14	1:218548521:C:T	rs17558745	1	218548521	3.244e-09	1	rs17558745
19	15	1:228272687:C:G	rs12029076	1	228272687	3.792e-13	3	rs12029076;rs424645;rs3094912
20	16	1:230879511:C:T	rs2478542	1	230879511	1.183e-15	10	rs2478542;rs6541328;rs2478524;rs61751101;rs699;rs4847007;rs2493141;rs73102646;rs61826452;rs7413111
21	17	2:26911745:C:T	rs1275985	2	26911745	1.419e-50	6	rs1275985;rs11126666;rs1662989;rs935166;rs1838209;rs1275958
22	18	2:37460587:A:T	rs7602924	2	37460587	3.395e-09	1	rs7602924
23	19	2:43654316:C:G	rs7588221	2	43654316	1.141e-08	1	rs7588221
24	20	2:45892937:A:G	rs632357	2	45892937	4.41e-10	2	rs632357;rs474453
25	21	2:54867541:A:C	rs2941582	2	54867541	2.912e-08	1	rs2941582
26	22	2:65289825:A:G	rs2540945	2	65289825	3.969e-08	1	rs2540945
27	23	2:162612371:C:G	rs62189046	2	162612371	1.132e-08	1	rs62189046
28	24	2:164458540:A:G	rs1978906	2	164458540	2.55e-08	1	rs1978906
29	24	2:164703316:C:T	rs1370491	2	164703316	2.103e-12	5	rs1370491;rs4429489;rs268264;rs268263;rs73029563
30	24	2:164934709:A:G	rs34611819	2	164934709	3.482e-11	6	rs34611819;rs268264;rs268263;rs73029563;rs13021222;rs4429489
31	25	2:165653966:A:G	rs3769910	2	165653966	4.013e-08	1	rs3769910
32	26	2:181501938:C:T	rs2368178	2	181501938	5.751e-10	1	rs2368178
33	27	2:227185749:C:T	rs10804330	2	227185749	7.625e-09	1	rs10804330
34	28	3:11545719:C:T	rs2443708	3	11545719	1.857e-11	6	rs2443708;rs13324245;rs1000010;rs4684766;rs2594992;rs9848170
35	29	3:14906734:C:T	rs2131570	3	14906734	2.632e-10	4	rs2131570;rs34991912;rs2164356;rs1687318
36	30	3:20117039:G:T	rs4858757	3	20117039	8.143e-09	1	rs4858757
37	31	3:27562988:C:T	rs2643826	3	27562988	3.008e-23	14	rs2643826;rs2643828;rs1522153;rs7651108;rs34684700;rs35903173;rs674303;rs9870054;rs73055756;rs6551196;rs4973772;rs2724491;rs601328;rs648103
38	32	3:48178293:C:G	rs12494396	3	48178293	7.209e-11	2	rs12494396;rs7644414
39	33	3:53553923:G:T	rs35593046	3	53553923	9.71e-12	2	rs35593046;rs6445583
40	33	3:53857055:G:T	rs76920163	3	53857055	9.872e-09	1	rs76920163
41	34	3:124341152:G:T	rs7616881	3	124341152	4.155e-08	1	rs7616881
42	35	3:133995065:A:G	rs4384926	3	133995065	4.606e-08	1	rs4384926
43	36	3:136005792:C:G	rs7653249	3	136005792	1.958e-11	1	rs7653249
44	37	3:138055136:C:T	rs6766859	3	138055136	4.606e-12	2	rs6766859;rs2279241
45	38	3:150066540:A:T	rs62271373	3	150066540	1.192e-11	2	rs62271373;rs62271368
46	39	3:158284681:C:G	rs1656376	3	158284681	7.511e-12	3	rs1656376;rs2731118;rs58363161
47	40	3:160391659:A:G	rs16831337	3	160391659	6.389e-09	1	rs16831337
48	41	3:168814206:A:G	rs56743174	3	168814206	2.864e-13	3	rs56743174;rs7621159;rs76640280
49	41	3:169162212:C:T	rs4955655	3	169162212	6.219e-13	3	rs4955655;rs34585560;rs1820943
50	42	4:26793681:A:C	rs4428270	4	26793681	7.385e-12	2	rs4428270;rs73249866
51	43	4:38359317:A:G	rs6819003	4	38359317	7.223e-10	2	rs6819003;rs10026131
52	44	4:81162062:A:G	rs56190605	4	81162062	3.128e-13	5	rs56190605;rs989508;rs12054632;rs7683390;rs7686601
53	44	4:81179990:C:T	rs36077257	4	81179990	7.16e-10	1	rs36077257
54	44	4:81182554:C:T	rs12509595	4	81182554	1.41e-68	6	rs12509595;rs72658333;rs6848130;rs1902859;rs7686601;rs989508
55	44	4:81205033:A:T	rs17004869	4	81205033	2.702e-14	1	rs17004869
56	45	4:102896591:G:T	rs13109404	4	102896591	8.743e-09	1	rs13109404
57	46	4:106911742:C:G	rs13112725	4	106911742	9.184e-09	1	rs13112725
58	47	4:109009696:C:T	rs7676998	4	109009696	4.228e-11	3	rs7676998;rs12503104;rs7654502
59	48	4:111390816:A:G	rs6533521	4	111390816	5.957e-11	3	rs6533521;rs13118687;rs6815273
60	48	4:111431444:A:G	rs33966350	4	111431444	3.749e-16	2	rs33966350;rs139051778
61	49	4:144085327:A:T	rs4690774	4	144085327	5.421e-12	5	rs4690774;rs300934;rs2012599;rs3846235;rs6831927
62	50	4:148438619:C:G	rs4835411	4	148438619	3.879e-09	3	rs4835411;rs10305839;rs6537489
63	51	4:156433308:A:G	rs2341599	4	156433308	1.099e-11	1	rs2341599
64	51	4:156633444:C:T	rs56329057	4	156633444	1.414e-20	6	rs56329057;rs3796585;rs13139313;rs10517621;rs12641763;rs12513261
65	51	4:156705026:C:T	rs17033513	4	156705026	1.386e-09	2	rs17033513;rs148004190
66	52	5:32718607:C:T	rs11747560	5	32718607	1.849e-10	3	rs11747560;rs17540044;rs3792765
67	52	5:32831939:C:T	rs12656497	5	32831939	2.55e-22	5	rs12656497;rs3792765;rs1173756;rs1177765;rs62368100
68	53	5:114430610:A:G	rs2974609	5	114430610	3.235e-10	3	rs2974609;rs285893;rs287667
69	54	5:115762680:C:T	rs72810778	5	115762680	9.467e-09	1	rs72810778
70	55	5:122457125:A:G	rs74661587	5	122457125	6.627e-10	1	rs74661587
71	56	5:124805227:A:G	rs1491066	5	124805227	8.268e-09	1	rs1491066
72	57	5:127801058:A:G	rs6873438	5	127801058	6.749e-18	9	rs6873438;rs62391642;rs35079125;rs73350117;rs56200646;rs9327484;rs7718312;rs331093;rs813308
73	58	5:131787137:A:G	rs6866614	5	131787137	1.856e-08	1	rs6866614
74	59	5:147884426:C:T	rs9763488	5	147884426	9.818e-11	1	rs9763488
75	60	5:157516753:C:G	rs1650581	5	157516753	1.911e-08	1	rs1650581
76	60	5:157844105:A:G	rs71585962	5	157844105	2.573e-25	7	rs71585962;rs13159918;rs12332652;rs2914227;rs2964330;rs6864758;rs4704929
77	60	5:157845025:A:G	rs62386479	5	157845025	3.68e-11	4	rs62386479;rs2963461;rs13356363;rs62384988
78	60	5:157987219:A:G	rs2963482	5	157987219	1.243e-15	8	rs2963482;rs2914227;rs2964481;rs12332652;rs2963461;rs13356363;rs2964511;rs62384988
79	60	5:158267958:C:T	rs4546365	5	158267958	2.212e-13	3	rs4546365;rs891903;rs10447201
80	60	5:158462918:A:G	rs1363561	5	158462918	2.341e-10	4	rs1363561;rs891903;rs10447201;rs34296591
81	61	5:176710547:C:G	rs28395268	5	176710547	1.705e-08	4	rs28395268;rs28395268;rs10039241;rs28395268
82	62	6:1614367:G:T	rs7763581	6	1614367	2.661e-13	1	rs7763581
83	63	6:26104632:G:T	rs198851	6	26104632	4.697e-16	8	rs198851;rs62394270;rs62394291;rs12664474;rs72832588;rs72834642;rs7753826;rs198855
84	63	6:26116424:A:G	rs707896	6	26116424	2.007e-11	2	rs707896;rs75397441
85	63	6:26123502:C:T	rs115740542	6	26123502	1.559e-08	1	rs115740542
86	64	6:34658080:A:C	rs2744944	6	34658080	1.9e-09	2	rs2744944;rs3800461
87	65	6:43348512:A:G	rs9472040	6	43348512	1.976e-14	2	rs9472040;rs9369408
88	66	6:43764551:C:T	rs1358980	6	43764551	6.384e-10	2	rs1358980;rs6905288
89	66	6:43807874:C:G	rs9462934	6	43807874	1.21e-08	1	rs9462934
90	67	6:50947295:C:T	rs4082052	6	50947295	1.551e-08	1	rs4082052
91	68	6:51838263:A:G	rs9296668	6	51838263	1.699e-09	2	rs9296668;rs13206743
92	69	6:127117724:A:G	rs2022479	6	127117724	1.77e-25	4	rs2022479;rs55815739;rs1930952;rs1337736
93	70	6:150997401:C:T	rs17080091	6	150997401	3.041e-23	4	rs17080091;rs9322273;rs17080073;rs117973853
94	71	6:161089307:C:T	rs56393506	6	161089307	9.86e-10	2	rs56393506;rs55730499
95	72	7:1872921:C:T	rs4721089	7	1872921	9.837e-09	1	rs4721089
96	73	7:7289543:C:T	rs10952047	7	7289543	1.337e-11	3	rs10952047;rs11773545;rs4724958
97	74	7:27218468:C:T	rs1859165	7	27218468	1.823e-12	2	rs1859165;rs929250
98	74	7:27281157:C:T	rs6461998	7	27281157	2.107e-27	10	rs6461998;rs7795470;rs6956598;rs17437915;rs11564037;rs11564027;rs2023842;rs929250;rs7812039;rs6958837
99	74	7:27350607:A:G	rs17502580	7	27350607	1.586e-17	2	rs17502580;rs11563582
100	74	7:27394232:A:G	rs10245801	7	27394232	8.396e-12	1	rs10245801
101	75	7:74107374:A:G	rs34324971	7	74107374	1.472e-09	1	rs34324971
102	76	7:75061769:C:G	rs6944634	7	75061769	1.594e-08	2	rs6944634;rs62477728
103	77	7:106414069:G:T	rs2392929	7	106414069	1.122e-15	3	rs2392929;rs12536419;rs12539561
104	78	7:129663496:C:T	rs11556924	7	129663496	7.272e-12	1	rs11556924
105	79	7:131323710:A:G	rs75511781	7	131323710	5.159e-11	1	rs75511781
106	80	7:134162467:A:G	rs1732045	7	134162467	4.381e-08	1	rs1732045
107	81	7:150543427:A:G	rs116841826	7	150543427	3.972e-09	4	rs116841826;rs73165594;rs117564322;rs3918239
108	81	7:150610100:A:G	rs11762978	7	150610100	3.56e-10	3	rs11762978;rs4725980;rs6946415
109	81	7:150690176:C:T	rs3918226	7	150690176	3.181e-35	7	rs3918226;rs2853792;rs1808593;rs3918239;rs73165594;rs117564322;rs6946415
110	81	7:150704843:A:G	rs891511	7	150704843	3.161e-16	4	rs891511;rs1808593;rs2853792;rs2566508
111	82	7:151415536:C:T	rs10254101	7	151415536	3.755e-09	1	rs10254101
112	83	8:25900405:G:T	rs73563812	8	25900405	4.615e-08	1	rs73563812
113	84	8:51938355:A:T	rs67772865	8	51938355	1.038e-08	1	rs67772865
114	85	8:76716737:G:T	rs2977324	8	76716737	2.138e-12	3	rs2977324;rs3911770;rs1096322
115	86	8:95958637:C:G	rs1713669	8	95958637	1.057e-08	1	rs1713669
116	87	8:105978368:A:T	rs11774829	8	105978368	2.468e-12	2	rs11774829;rs17181782
117	88	8:144060955:A:G	rs62524579	8	144060955	7.957e-11	2	rs62524579;rs138478606
118	89	9:22121349:A:T	rs10217586	9	22121349	9.277e-11	1	rs10217586
119	90	9:35906519:A:G	rs79284865	9	35906519	2.782e-09	1	rs79284865
120	91	9:112751571:C:T	rs10217559	9	112751571	1.575e-08	1	rs10217559
121	92	9:136501728:C:T	rs77273740	9	136501728	1.103e-13	1	rs77273740
122	92	9:136535677:A:G	rs10993958	9	136535677	7.447e-11	1	rs10993958
123	93	10:18350471:A:G	rs118079798	10	18350471	1.741e-08	1	rs118079798
124	93	10:18440444:A:G	rs1888693	10	18440444	8.389e-16	12	rs1888693;rs11594555;rs10828280;rs16916922;rs12413195;rs1779237;rs1277767;rs1779217;rs11591541;rs7908738;rs10764319;rs34606998
125	93	10:18483672:C:T	rs17679683	10	18483672	4.383e-08	4	rs17679683;rs7908738;rs16916922;rs12413195
126	93	10:18513677:C:T	rs1779214	10	18513677	1.855e-10	4	rs1779214;rs1277767;rs1757218;rs1779217
127	93	10:18727959:C:G	rs12258967	10	18727959	1.135e-18	11	rs12258967;rs7069923;rs7090956;rs12247582;rs10828749;rs7076100;rs3750592;rs12355091;rs10828689;rs6482423;rs67214975
128	93	10:18782777:G:T	rs35255141	10	18782777	4.77e-08	4	rs35255141;rs10828689;rs10828749;rs7076100
129	94	10:21678229:A:C	rs35776386	10	21678229	4.395e-08	1	rs35776386
130	95	10:63466434:A:G	rs7908223	10	63466434	4.778e-09	2	rs7908223;rs10821903
131	95	10:63551773:A:G	rs7070797	10	63551773	9.679e-35	8	rs7070797;rs112890824;rs117813734;rs10821903;rs72822049;rs2247787;rs72831357;rs76946915
132	96	10:95885950:C:T	rs10882396	10	95885950	5.993e-12	4	rs10882396;rs7070115;rs11187811;rs2949004
133	96	10:96038686:A:G	rs11187838	10	96038686	1.022e-16	6	rs11187838;rs10882416;rs77626543;rs11187811;rs9419788;rs11187837
134	97	10:104906211:C:T	rs11191580	10	104906211	1.036e-23	5	rs11191580;rs4147157;rs2482508;rs72841270;rs12414777
135	97	10:104952499:C:T	rs79780963	10	104952499	4.278e-23	1	rs79780963
136	98	10:106058778:C:T	rs157079	10	106058778	1.864e-10	4	rs157079;rs505695;rs75337836;rs181200083
137	98	10:106805351:A:T	rs540369678	10	106805351	2.577e-21	10	rs540369678;rs191784289;rs143109501;rs7091867;rs75337836;rs7081664;rs74157128;rs181200083;rs145158522;rs7082671
138	99	10:115697178:A:G	rs151598	10	115697178	2.476e-10	1	rs151598
139	99	10:115710997:C:T	rs11196553	10	115710997	4.461e-09	1	rs11196553
140	99	10:115721369:G:T	rs466328	10	115721369	1.482e-16	1	rs466328
141	99	10:115789375:C:T	rs7076938	10	115789375	2.771e-26	5	rs7076938;rs10787515;rs4917676;rs180898;rs2782980
142	99	10:115810745:C:T	rs17875480	10	115810745	2.181e-08	1	rs17875480
143	100	10:122970216:C:T	rs1907218	10	122970216	2.891e-11	2	rs1907218;rs4752518
144	101	11:1879326:C:T	rs55840650	11	1879326	6.031e-21	7	rs55840650;rs72843938;rs509239;rs74047621;rs592373;rs12416967;rs61868797
145	101	11:1891722:C:T	rs686722	11	1891722	1.631e-25	13	rs686722;rs61868797;rs61868798;rs3817197;rs7105710;rs7483477;rs525529;rs2734510;rs72843938;rs509239;rs1810199;rs74047621;rs592373
146	102	11:9769562:C:G	rs415895	11	9769562	2.74e-11	1	rs415895
147	102	11:10060484:A:G	rs61877050	11	10060484	1.658e-08	2	rs61877050;rs61877016
148	103	11:16255448:A:G	rs2351961	11	16255448	3.334e-13	4	rs2351961;rs10741694;rs10832558;rs1519125
149	104	11:30749090:C:T	rs963837	11	30749090	1.594e-08	1	rs963837
150	105	11:32530001:A:G	rs7940934	11	32530001	4.155e-09	2	rs7940934;rs7110547
151	106	11:43722181:C:T	rs7118770	11	43722181	1.783e-08	1	rs7118770
152	107	11:46359645:C:T	rs72910075	11	46359645	3.823e-10	3	rs72910075;rs142289341;rs11039183
153	107	11:47406592:C:T	rs11039216	11	47406592	3.483e-14	5	rs11039216;rs11039225;rs76472587;rs11039183;rs10769254
154	107	11:48115089:C:T	rs3942852	11	48115089	7.372e-09	5	rs3942852;rs11039183;rs10769254;rs11039225;rs76472587
155	108	11:58408687:G:T	rs11229555	11	58408687	3.237e-08	1	rs11229555
156	109	11:61278246:C:T	rs751984	11	61278246	1.561e-10	2	rs751984;rs1139011
157	110	11:65566719:G:T	rs557675	11	65566719	8.318e-15	6	rs557675;rs2306363;rs10750766;rs620088;rs948494;rs2276133
158	111	11:76501557:A:G	rs1837679	11	76501557	4.755e-10	1	rs1837679
159	112	11:100610546:C:T	rs604723	11	100610546	4.02e-28	12	rs604723;rs17095428;rs3858410;rs618291;rs1032777;rs10750593;rs10750594;rs12280935;rs71476642;rs4753981;rs7952055;rs7126015
160	113	11:107095179:C:T	rs4754195	11	107095179	4.736e-12	3	rs4754195;rs568546;rs7926602
161	114	11:116704178:A:C	rs7123454	11	116704178	1.702e-09	3	rs7123454;rs2000616;rs964184
162	115	11:122609879:A:T	rs4427576	11	122609879	4.674e-08	1	rs4427576
163	116	12:12888438:A:T	rs2024385	12	12888438	6.393e-09	2	rs2024385;rs11055034
164	117	12:20166268:C:G	rs7952935	12	20166268	7.479e-11	1	rs7952935
165	117	12:20360328:A:G	rs73073694	12	20360328	3.399e-10	1	rs73073694
166	118	12:48254353:A:T	rs117913411	12	48254353	5.245e-11	1	rs117913411
167	118	12:48724493:A:G	rs2054903	12	48724493	4.997e-08	1	rs2054903
168	119	12:50503269:C:T	rs836180	12	50503269	1.06e-12	2	rs836180;rs28364704
169	119	12:51502156:G:T	rs61932870	12	51502156	8.53e-10	2	rs61932870;rs61927826
170	120	12:53450097:C:T	rs7134440	12	53450097	1.099e-08	1	rs7134440
171	121	12:54441498:C:T	rs7134677	12	54441498	8.559e-20	3	rs7134677;rs3803042;rs10876529
172	122	12:90025622:A:G	rs2681485	12	90025622	3.475e-20	5	rs2681485;rs4842675;rs10858918;rs4842679;rs61924662
173	122	12:90107272:C:T	rs11105382	12	90107272	2.523e-11	3	rs11105382;rs4842675;rs10858918
174	122	12:90251096:C:T	rs12371308	12	90251096	1.598e-12	4	rs12371308;rs61924662;rs10858918;rs4842679
175	123	12:111716718:A:G	rs7963641	12	111716718	4.343e-14	10	rs7963641;rs2301658;rs4545619;rs7978923;rs629404;rs3809293;rs4766453;rs59072658;rs2339717;rs1265565
176	123	12:111777482:A:G	rs17627481	12	111777482	9.604e-11	2	rs17627481;rs4766453
177	123	12:111884608:C:T	rs3184504	12	111884608	5.936e-32	10	rs3184504;rs629404;rs4766897;rs7300285;rs4426183;rs10849925;rs4766453;rs2339717;rs1265565;rs7978923
178	123	12:112906415:A:G	rs11066320	12	112906415	6.761e-17	6	rs11066320;rs233721;rs2384049;rs629404;rs4766897;rs7300285
179	124	12:115555867:A:G	rs35429	12	115555867	3.122e-23	9	rs35429;rs3909679;rs10850437;rs759762;rs12422931;rs192267;rs10774792;rs35442;rs1579381
180	125	12:115864642:C:T	rs10774811	12	115864642	1.664e-10	3	rs10774811;rs7302030;rs6490027
181	126	12:121876558:C:T	rs10444491	12	121876558	8.776e-09	1	rs10444491
182	127	13:22318497:C:T	rs507446	13	22318497	3.897e-12	3	rs507446;rs7985544;rs561010
183	128	13:30154349:C:G	rs3803266	13	30154349	1.481e-16	4	rs3803266;rs61508227;rs866573;rs2026321
184	129	13:42586392:C:G	rs2166626	13	42586392	1.148e-09	1	rs2166626
185	130	13:72365326:A:C	rs303949	13	72365326	2.845e-10	1	rs303949
186	131	13:73821679:A:G	rs12428790	13	73821679	5.04e-09	1	rs12428790
187	132	15:41368334:A:G	rs1717200	15	41368334	1.055e-10	1	rs1717200
188	133	15:75114322:C:T	rs11636952	15	75114322	1.545e-18	5	rs11636952;rs12906946;rs11852760;rs2472298;rs34933034
189	134	15:81018478:C:G	rs7174038	15	81018478	5.721e-19	3	rs7174038;rs7167767;rs2759316
190	135	15:91397701:A:T	rs11638125	15	91397701	1.124e-10	3	rs11638125;rs56340611;rs4932376
191	135	15:91423543:G:T	rs6224	15	91423543	7.497e-30	5	rs6224;rs1894400;rs4932376;rs11853441;rs7497418
192	136	16:12071341:C:T	rs2869492	16	12071341	2.904e-08	1	rs2869492
193	137	16:20392332:A:G	rs77924615	16	20392332	1.506e-17	3	rs77924615;rs12921916;rs4997081
194	138	16:30833246:C:T	rs9319587	16	30833246	3.982e-09	1	rs9319587
195	139	16:51774310:A:C	rs4784640	16	51774310	4.509e-09	1	rs4784640
196	140	16:53826028:C:T	rs28567725	16	53826028	1.037e-12	1	rs28567725
197	141	16:69552785:C:G	rs4783581	16	69552785	2.949e-09	1	rs4783581
198	142	16:75371920:C:T	rs3851734	16	75371920	1.056e-08	1	rs3851734
199	143	16:81497783:A:G	rs16955396	16	81497783	2.494e-10	8	rs16955396;rs898962;rs1563654;rs12926550;rs2966082;rs35081994;rs2966086;rs881005
200	143	16:81575535:C:T	rs2966112	16	81575535	7.215e-09	5	rs2966112;rs12925668;rs6564889;rs2966117;rs2966111
201	143	16:81606569:C:G	rs12918645	16	81606569	3.205e-13	4	rs12918645;rs12925668;rs6564889;rs2966117
202	144	16:89914633:G:T	rs10852626	16	89914633	1.428e-09	2	rs10852626;rs2238526
203	145	17:3881293:C:T	rs12453576	17	3881293	7.413e-09	2	rs12453576;rs7224685
204	146	17:7180274:C:T	rs2428362	17	7180274	8.821e-11	5	rs2428362;rs5415;rs2242449;rs125651;rs222835
205	147	17:7781019:C:T	rs74439044	17	7781019	4.288e-09	1	rs74439044
206	148	17:45013271:C:T	rs17608766	17	45013271	1.552e-15	10	rs17608766;rs9907781;rs9899078;rs7222781;rs117778193;rs11079762;rs17668126;rs8069437;rs1105127;rs12600562
207	149	17:46663302:C:T	rs2740753	17	46663302	2.06e-09	2	rs2740753;rs117019760
208	149	17:47068986:G:T	rs11652684	17	47068986	2.509e-08	1	rs11652684
209	149	17:47422510:C:T	rs35073649	17	47422510	9.143e-16	6	rs35073649;rs7209400;rs2671654;rs4987082;rs12601665;rs8075803
210	149	17:47475857:C:T	rs117185762	17	47475857	2.226e-09	1	rs117185762
211	149	17:47482953:A:G	rs2898883	17	47482953	5.971e-14	8	rs2898883;rs17711010;rs2584686;rs12601665;rs8075803;rs7209400;rs2671654;rs4987082
212	150	17:59475642:C:T	rs1000423	17	59475642	2.824e-12	2	rs1000423;rs3785837
213	151	17:61559625:A:G	rs4308	17	61559625	3.506e-12	1	rs4308
214	152	17:75316880:A:G	rs1436138	17	75316880	7.693e-09	1	rs1436138
215	153	17:79372489:C:T	rs11657730	17	79372489	3.527e-08	1	rs11657730
216	154	18:48166556:C:T	rs893316	18	48166556	1.133e-08	1	rs893316
217	154	18:48170771:A:G	rs57091267	18	48170771	3.968e-10	2	rs57091267;rs61148001
218	155	19:1826112:A:G	rs2304615	19	1826112	4.246e-12	2	rs2304615;rs12977787
219	156	19:4970593:G:T	rs12609484	19	4970593	4.349e-09	3	rs12609484;rs12983032;rs2613790
220	157	19:7257990:C:G	rs12978472	19	7257990	1.221e-19	3	rs12978472;rs73003972;rs72988615
221	157	19:7489048:A:G	rs55948703	19	7489048	1.248e-09	2	rs55948703;rs4804517
222	158	19:11525322:G:T	rs55680106	19	11525322	3.447e-10	2	rs55680106;rs2291516
223	158	19:11526765:G:T	rs167479	19	11526765	6.487e-35	1	rs167479
224	159	19:17214073:C:T	rs11666569	19	17214073	2.084e-11	2	rs11666569;rs1077795
225	160	19:21890339:A:G	rs6511285	19	21890339	1.626e-08	1	rs6511285
226	161	19:49206462:C:T	rs681343	19	49206462	1.758e-12	1	rs681343
227	162	20:6325523:G:T	rs6038442	20	6325523	1.704e-11	1	rs6038442
228	163	20:8629807:C:T	rs1473698	20	8629807	5.631e-10	5	rs1473698;rs6108171;rs4816073;rs4432538;rs761448
229	163	20:8633433:C:T	rs6133597	20	8633433	9.639e-22	5	rs6133597;rs6108171;rs4816073;rs4432538;rs761448
230	164	20:10726660:C:T	rs80139154	20	10726660	2.396e-10	1	rs80139154
231	164	20:10834078:C:T	rs6108719	20	10834078	2.709e-12	8	rs6108719;rs12624791;rs2144185;rs6074197;rs6514137;rs4142362;rs6104678;rs6108787
232	164	20:10977631:A:G	rs6078000	20	10977631	2.848e-19	11	rs6078000;rs62185671;rs6108803;rs12624791;rs6074197;rs6514137;rs6074199;rs2423530;rs62185665;rs6108787;rs1409864
233	164	20:11018672:C:T	rs6040316	20	11018672	5.094e-09	2	rs6040316;rs77790871
234	165	20:30649661:A:G	rs6119758	20	30649661	3.984e-08	1	rs6119758
235	165	20:30796103:C:T	rs6121388	20	30796103	4.004e-08	1	rs6121388
236	165	20:31214944:C:T	rs79384779	20	31214944	1.316e-09	1	rs79384779
237	166	20:40162802:A:G	rs6072407	20	40162802	3.337e-10	3	rs6072407;rs6016589;rs6072343
238	167	20:41517624:A:G	rs74660723	20	41517624	2.192e-08	1	rs74660723
239	168	20:42795152:A:G	rs6031431	20	42795152	9.235e-15	4	rs6031431;rs6017285;rs2017246;rs2018604
240	169	20:47429565:C:T	rs6095302	20	47429565	2.25e-10	1	rs6095302
241	170	20:57466093:G:T	rs185799410	20	57466093	5.791e-09	1	rs185799410
242	170	20:57577258:C:T	rs2021793	20	57577258	7.333e-10	2	rs2021793;rs151343
243	170	20:57716446:C:G	rs182934723	20	57716446	4.226e-09	1	rs182934723
244	170	20:57735448:A:G	rs78302204	20	57735448	1.204e-32	5	rs78302204;rs259984;rs139152799;rs185667199;rs6026703
245	171	20:62475603:C:T	rs2427538	20	62475603	9.405e-09	1	rs2427538
246	172	21:16578448:C:T	rs1997596	21	16578448	5.037e-09	1	rs1997596
247	173	21:44783287:A:G	rs622330	21	44783287	3.96e-10	1	rs622330
248	173	21:45046988:A:G	rs7282933	21	45046988	1.273e-11	1	rs7282933

## Sheet: Table S3
Supplementary Table S3. FUMA identified 662 independent significant SNPs.
No.	GenomicLocus	uniqID	rsID	Chromosome	pos	p	nSNPs	nGWASSNPs
1	1	1:3329384:C:T	rs2493291	1	3329384	2.496e-08	14	10
2	2	1:6676485:G:T	rs12731208	1	6676485	2.095e-08	78	65
3	3	1:8658712:C:T	rs1318218	1	8658712	9.209e-09	177	131
4	4	1:10767902:C:T	rs488834	1	10767902	1.686e-14	4	4
5	4	1:10798489:C:G	rs34071855	1	10798489	3.087e-41	10	9
6	4	1:10801585:A:G	rs4845843	1	10801585	1.539e-14	3	3
7	4	1:10801989:A:G	rs4845953	1	10801989	1.087e-29	4	3
8	5	1:11824133:A:C	rs4845875	1	11824133	3.589e-08	27	23
9	5	1:11847759:C:T	rs3737966	1	11847759	1.619e-08	62	45
10	5	1:11850365:G:T	rs4846049	1	11850365	4.305e-12	62	46
11	5	1:11873512:A:G	rs142005893	1	11873512	1.505e-20	17	15
12	5	1:11883731:C:T	rs12567136	1	11883731	1.881e-25	160	113
13	5	1:11889856:A:G	rs111370806	1	11889856	1.034e-10	71	55
14	5	1:11910462:A:C	rs55714388	1	11910462	2.979e-14	1	1
15	5	1:11911844:C:T	rs2981953	1	11911844	1.421e-10	30	23
16	5	1:11920189:A:C	rs3753581	1	11920189	1.899e-13	16	14
17	5	1:11928819:C:T	rs11801879	1	11928819	3.816e-11	13	11
18	5	1:11931181:A:G	rs4846063	1	11931181	1.336e-08	21	18
19	5	1:11965792:C:T	rs72640287	1	11965792	2.541e-12	5	2
20	6	1:25351581:A:G	rs4320727	1	25351581	1.368e-08	11	9
21	7	1:26987646:A:G	rs193084249	1	26987646	3.803e-09	6	4
22	7	1:27204183:C:T	rs34204245	1	27204183	2.06e-11	63	42
23	8	1:56954622:A:G	rs11811433	1	56954622	5.258e-11	33	27
24	8	1:56961486:C:T	rs8016	1	56961486	1.412e-08	25	21
25	8	1:56995324:C:T	rs6688009	1	56995324	2.773e-08	27	22
26	9	1:89016499:A:G	rs10493815	1	89016499	6.536e-10	11	10
27	9	1:89099861:C:T	rs12038536	1	89099861	2.644e-14	152	119
28	9	1:89144703:C:G	rs1565498	1	89144703	1.395e-14	134	104
29	9	1:89362299:C:T	rs6691473	1	89362299	1.601e-08	57	51
30	9	1:89363264:C:T	rs6679817	1	89363264	3.187e-18	107	77
31	9	1:89381949:A:T	rs34974281	1	89381949	2.938e-09	3	1
32	9	1:89444965:C:T	rs4655890	1	89444965	4.521e-12	65	54
33	10	1:113020298:A:G	rs10776751	1	113020298	1.247e-10	2	2
34	10	1:113022434:A:G	rs10857956	1	113022434	7.051e-17	23	14
35	10	1:113027802:A:T	rs1759695	1	113027802	1.312e-12	12	8
36	10	1:113044328:G:T	rs10776752	1	113044328	1.838e-38	8	7
37	10	1:113045061:A:T	rs351364	1	113045061	4.881e-15	7	6
38	10	1:113047178:C:T	rs72993045	1	113047178	6.651e-25	2	2
39	10	1:113050985:C:T	rs3828074	1	113050985	9.954e-17	5	5
40	10	1:113054659:C:T	rs351370	1	113054659	6.001e-11	1	1
41	10	1:113063771:C:T	rs2273368	1	113063771	4.897e-15	71	55
42	10	1:113150644:A:T	rs7519368	1	113150644	1.82e-11	108	88
43	10	1:113161350:A:G	rs11102516	1	113161350	6.262e-24	11	3
44	10	1:113186778:G:T	rs10745331	1	113186778	4.654e-10	77	67
45	10	1:113230758:A:G	rs2999159	1	113230758	2.203e-11	5	4
46	10	1:113249504:C:T	rs3806442	1	113249504	1.033e-08	6	5
47	10	1:113250888:C:T	rs11102522	1	113250888	1.683e-09	3	2
48	10	1:113265881:C:T	rs77724279	1	113265881	4.943e-10	1	1
49	11	1:115788614:A:G	rs150863140	1	115788614	5.319e-09	7	5
50	11	1:115826169:A:T	rs57748895	1	115826169	1.463e-11	21	21
51	12	1:157069134:A:G	rs61730132	1	157069134	4.949e-08	2	1
52	13	1:179473273:C:T	rs72704449	1	179473273	2.662e-09	3	3
53	13	1:179687110:C:T	rs78342082	1	179687110	3.218e-08	2	2
54	14	1:218548521:C:T	rs17558745	1	218548521	3.244e-09	12	11
55	15	1:228209815:A:T	rs3094912	1	228209815	8.552e-10	162	130
56	15	1:228272687:C:G	rs12029076	1	228272687	3.792e-13	14	9
57	15	1:228460217:C:T	rs424645	1	228460217	1.408e-10	38	31
58	16	1:230833262:A:G	rs6541328	1	230833262	3.192e-09	24	21
59	16	1:230836276:C:G	rs2478524	1	230836276	9.099e-12	12	8
60	16	1:230836734:A:G	rs61751101	1	230836734	1.215e-08	1	1
61	16	1:230845794:A:G	rs699	1	230845794	1.744e-11	27	23
62	16	1:230864343:A:G	rs4847007	1	230864343	1.968e-08	20	15
63	16	1:230865120:A:G	rs2493141	1	230865120	7.906e-15	21	16
64	16	1:230865963:A:G	rs73102646	1	230865963	3.596e-12	22	21
65	16	1:230870613:A:G	rs61826452	1	230870613	2.059e-12	1	1
66	16	1:230879465:C:T	rs7413111	1	230879465	2.251e-10	13	11
67	16	1:230879511:C:T	rs2478542	1	230879511	1.183e-15	3	3
68	17	2:26895947:A:G	rs1838209	2	26895947	6.718e-26	3	2
69	17	2:26904865:A:G	rs1275958	2	26904865	2.052e-24	1	1
70	17	2:26911745:C:T	rs1275985	2	26911745	1.419e-50	19	16
71	17	2:26928811:A:G	rs11126666	2	26928811	2.401e-44	10	8
72	17	2:26940803:A:G	rs1662989	2	26940803	1.983e-08	16	11
73	17	2:26949366:A:G	rs935166	2	26949366	7.974e-16	33	27
74	18	2:37460587:A:T	rs7602924	2	37460587	3.395e-09	66	52
75	19	2:43654316:C:G	rs7588221	2	43654316	1.141e-08	64	46
76	20	2:45870575:C:T	rs474453	2	45870575	2.001e-09	25	18
77	20	2:45892937:A:G	rs632357	2	45892937	4.41e-10	26	19
78	21	2:54867541:A:C	rs2941582	2	54867541	2.912e-08	20	18
79	22	2:65289825:A:G	rs2540945	2	65289825	3.969e-08	104	76
80	23	2:162612371:C:G	rs62189046	2	162612371	1.132e-08	380	298
81	24	2:164458540:A:G	rs1978906	2	164458540	2.55e-08	22	17
82	24	2:164703316:C:T	rs1370491	2	164703316	2.103e-12	16	14
83	24	2:164885262:A:G	rs4429489	2	164885262	6.135e-09	27	21
84	24	2:164934709:A:G	rs34611819	2	164934709	3.482e-11	62	47
85	24	2:164952970:A:G	rs268264	2	164952970	7.611e-09	12	10
86	24	2:164954174:A:T	rs268263	2	164954174	1.636e-10	1	1
87	24	2:165008166:C:G	rs73029563	2	165008166	1.485e-11	93	72
88	24	2:165047905:C:G	rs13021222	2	165047905	2.19e-08	71	58
89	25	2:165653966:A:G	rs3769910	2	165653966	4.013e-08	52	38
90	26	2:181501938:C:T	rs2368178	2	181501938	5.751e-10	56	48
91	27	2:227185749:C:T	rs10804330	2	227185749	7.625e-09	7	6
92	28	3:11285474:A:G	rs4684766	3	11285474	7.153e-10	95	75
93	28	3:11360997:A:C	rs2594992	3	11360997	9.37e-09	12	11
94	28	3:11495983:C:G	rs9848170	3	11495983	9.329e-09	165	116
95	28	3:11545719:C:T	rs2443708	3	11545719	1.857e-11	131	94
96	28	3:11570769:G:T	rs13324245	3	11570769	1.116e-08	229	157
97	28	3:11604119:A:G	rs1000010	3	11604119	1.512e-09	5	5
98	29	3:14891798:C:T	rs1687318	3	14891798	9.494e-10	42	35
99	29	3:14906734:C:T	rs2131570	3	14906734	2.632e-10	31	28
100	29	3:14926351:C:T	rs34991912	3	14926351	5.85e-10	15	11
101	29	3:14939479:G:T	rs2164356	3	14939479	4.922e-08	64	55
102	30	3:20117039:G:T	rs4858757	3	20117039	8.143e-09	78	62
103	31	3:27170777:A:G	rs1522153	3	27170777	3.455e-09	126	107
104	31	3:27216656:A:G	rs7651108	3	27216656	1.176e-08	44	35
105	31	3:27268634:A:G	rs34684700	3	27268634	1.498e-10	18	15
106	31	3:27287751:C:T	rs35903173	3	27287751	8.213e-10	101	82
107	31	3:27332177:C:T	rs674303	3	27332177	7.893e-15	82	71
108	31	3:27401014:C:T	rs9870054	3	27401014	1.016e-13	32	25
109	31	3:27409853:C:G	rs73055756	3	27409853	1.597e-08	121	96
110	31	3:27432206:C:T	rs6551196	3	27432206	2.053e-10	99	73
111	31	3:27450234:G:T	rs4973772	3	27450234	2.983e-15	187	148
112	31	3:27544497:C:T	rs2724491	3	27544497	4.843e-11	3	1
113	31	3:27547322:C:T	rs601328	3	27547322	5.723e-18	46	36
114	31	3:27550301:C:T	rs648103	3	27550301	1.463e-19	25	22
115	31	3:27562988:C:T	rs2643826	3	27562988	3.008e-23	3	1
116	31	3:27570286:A:C	rs2643828	3	27570286	2.212e-10	35	30
117	32	3:48178293:C:G	rs12494396	3	48178293	7.209e-11	271	192
118	32	3:48299079:A:T	rs7644414	3	48299079	1.192e-08	231	156
119	33	3:53553923:G:T	rs35593046	3	53553923	9.71e-12	1	1
120	33	3:53562894:A:G	rs6445583	3	53562894	8.012e-09	10	7
121	33	3:53857055:G:T	rs76920163	3	53857055	9.872e-09	4	1
122	34	3:124341152:G:T	rs7616881	3	124341152	4.155e-08	8	7
123	35	3:133995065:A:G	rs4384926	3	133995065	4.606e-08	108	81
124	36	3:136005792:C:G	rs7653249	3	136005792	1.958e-11	122	91
125	37	3:138055136:C:T	rs6766859	3	138055136	4.606e-12	75	63
126	37	3:138121198:C:T	rs2279241	3	138121198	7.539e-09	31	26
127	38	3:150056728:A:T	rs62271368	3	150056728	1.884e-08	18	17
128	38	3:150066540:A:T	rs62271373	3	150066540	1.192e-11	2	2
129	39	3:158258312:A:T	rs58363161	3	158258312	3.072e-09	187	140
130	39	3:158284681:C:G	rs1656376	3	158284681	7.511e-12	234	177
131	39	3:158307731:A:T	rs2731118	3	158307731	4.591e-08	20	14
132	40	3:160391659:A:G	rs16831337	3	160391659	6.389e-09	182	142
133	41	3:168704106:A:G	rs7621159	3	168704106	1.471e-10	19	17
134	41	3:168716783:A:G	rs76640280	3	168716783	2.021e-10	23	19
135	41	3:168814206:A:G	rs56743174	3	168814206	2.864e-13	25	16
136	41	3:169104647:A:G	rs1820943	3	169104647	3.154e-11	15	12
137	41	3:169162212:C:T	rs4955655	3	169162212	6.219e-13	51	37
138	41	3:169185399:A:G	rs34585560	3	169185399	5.814e-09	9	7
139	42	4:26793681:A:C	rs4428270	4	26793681	7.385e-12	12	9
140	42	4:26796406:A:G	rs73249866	4	26796406	1.118e-11	18	12
141	43	4:38359317:A:G	rs6819003	4	38359317	7.223e-10	19	13
142	43	4:38371507:A:C	rs10026131	4	38371507	4.835e-09	26	20
143	44	4:81157098:C:T	rs6848130	4	81157098	3.305e-15	1	1
144	44	4:81157703:C:T	rs1902859	4	81157703	1.457e-34	9	7
145	44	4:81160632:C:G	rs7686601	4	81160632	5.841e-13	2	1
146	44	4:81162062:A:G	rs56190605	4	81162062	3.128e-13	10	8
147	44	4:81167611:C:T	rs989508	4	81167611	6.894e-30	22	17
148	44	4:81179990:C:T	rs36077257	4	81179990	7.16e-10	1	1
149	44	4:81182554:C:T	rs12509595	4	81182554	1.41e-68	19	12
150	44	4:81182893:A:G	rs12054632	4	81182893	3.001e-08	77	71
151	44	4:81183467:G:T	rs72658333	4	81183467	1.038e-27	2	2
152	44	4:81202382:C:T	rs7683390	4	81202382	1.322e-11	18	16
153	44	4:81205033:A:T	rs17004869	4	81205033	2.702e-14	2	2
154	45	4:102896591:G:T	rs13109404	4	102896591	8.743e-09	6	6
155	46	4:106911742:C:G	rs13112725	4	106911742	9.184e-09	4	4
156	47	4:109009696:C:T	rs7676998	4	109009696	4.228e-11	67	50
157	47	4:109062510:C:T	rs12503104	4	109062510	4.919e-08	1	1
158	47	4:109099712:C:T	rs7654502	4	109099712	3.25e-09	75	55
159	48	4:111337478:A:G	rs6815273	4	111337478	1.296e-10	10	9
160	48	4:111341866:A:G	rs139051778	4	111341866	9.609e-16	1	1
161	48	4:111390816:A:G	rs6533521	4	111390816	5.957e-11	40	31
162	48	4:111406496:A:G	rs13118687	4	111406496	2.885e-10	37	30
163	48	4:111431444:A:G	rs33966350	4	111431444	3.749e-16	1	1
164	49	4:143717164:C:T	rs6831927	4	143717164	3.235e-09	184	141
165	49	4:144085327:A:T	rs4690774	4	144085327	5.421e-12	168	141
166	49	4:144171748:G:T	rs300934	4	144171748	1.3e-10	358	283
167	49	4:144196860:C:T	rs2012599	4	144196860	2.979e-09	270	217
168	49	4:144227841:C:T	rs3846235	4	144227841	5.035e-09	31	26
169	50	4:148400413:C:T	rs10305839	4	148400413	1.342e-08	32	23
170	50	4:148434146:C:T	rs6537489	4	148434146	4.208e-08	9	9
171	50	4:148438619:C:G	rs4835411	4	148438619	3.879e-09	6	6
172	51	4:156433308:A:G	rs2341599	4	156433308	1.099e-11	14	10
173	51	4:156607373:A:G	rs12641763	4	156607373	2.62e-10	3	3
174	51	4:156613342:G:T	rs12513261	4	156613342	1.616e-08	5	5
175	51	4:156633444:C:T	rs56329057	4	156633444	1.414e-20	39	31
176	51	4:156639174:A:G	rs3796585	4	156639174	6.015e-20	18	14
177	51	4:156645358:C:G	rs13139313	4	156645358	7.637e-09	27	22
178	51	4:156677592:C:T	rs10517621	4	156677592	4.939e-15	37	33
179	51	4:156705026:C:T	rs17033513	4	156705026	1.386e-09	6	6
180	51	4:156712500:C:T	rs148004190	4	156712500	4.689e-09	9	8
181	52	5:32692238:C:G	rs17540044	5	32692238	1.652e-09	36	30
182	52	5:32713836:A:G	rs3792765	5	32713836	1.227e-16	31	24
183	52	5:32718607:C:T	rs11747560	5	32718607	1.849e-10	6	2
184	52	5:32789852:C:T	rs1173756	5	32789852	1.348e-12	30	23
185	52	5:32829929:C:T	rs1177765	5	32829929	1.344e-15	17	14
186	52	5:32829997:C:T	rs62368100	5	32829997	5.32e-09	32	27
187	52	5:32831939:C:T	rs12656497	5	32831939	2.55e-22	15	12
188	53	5:113995764:C:G	rs285893	5	113995764	2.218e-08	92	72
189	53	5:114017276:C:T	rs287667	5	114017276	4.256e-08	31	26
190	53	5:114430610:A:G	rs2974609	5	114430610	3.235e-10	213	140
191	54	5:115762680:C:T	rs72810778	5	115762680	9.467e-09	15	14
192	55	5:122457125:A:G	rs74661587	5	122457125	6.627e-10	25	20
193	56	5:124805227:A:G	rs1491066	5	124805227	8.268e-09	2	2
194	57	5:127675648:C:T	rs7718312	5	127675648	2.603e-08	9	8
195	57	5:127714019:C:G	rs331093	5	127714019	5.981e-09	8	7
196	57	5:127772080:C:T	rs813308	5	127772080	5.625e-11	23	21
197	57	5:127801058:A:G	rs6873438	5	127801058	6.749e-18	84	62
198	57	5:127824318:A:T	rs62391642	5	127824318	1.253e-09	54	43
199	57	5:127876229:A:G	rs35079125	5	127876229	2.879e-15	43	34
200	57	5:127877729:A:C	rs73350117	5	127877729	3.081e-13	76	64
201	57	5:128015444:A:T	rs56200646	5	128015444	2.102e-08	22	17
202	57	5:128016546:G:T	rs9327484	5	128016546	2.152e-10	30	26
203	58	5:131787137:A:G	rs6866614	5	131787137	1.856e-08	46	41
204	59	5:147884426:C:T	rs9763488	5	147884426	9.818e-11	102	80
205	60	5:157516753:C:G	rs1650581	5	157516753	1.911e-08	65	48
206	60	5:157743781:G:T	rs2964330	5	157743781	1.512e-11	7	7
207	60	5:157750349:A:G	rs6864758	5	157750349	5.974e-16	150	114
208	60	5:157777813:C:T	rs4704929	5	157777813	1.028e-15	23	20
209	60	5:157844105:A:G	rs71585962	5	157844105	2.573e-25	152	132
210	60	5:157845025:A:G	rs62386479	5	157845025	3.68e-11	5	4
211	60	5:157892530:C:T	rs2964481	5	157892530	3.744e-09	37	30
212	60	5:157892732:A:C	rs13159918	5	157892732	5.87e-16	8	6
213	60	5:157895459:C:T	rs12332652	5	157895459	1.499e-19	7	3
214	60	5:157902680:C:G	rs2963461	5	157902680	3.267e-09	12	7
215	60	5:157938087:C:T	rs13356363	5	157938087	2.504e-09	50	39
216	60	5:157942974:A:C	rs2964511	5	157942974	2.778e-13	39	30
217	60	5:157964756:A:G	rs62384988	5	157964756	6.961e-10	4	4
218	60	5:157987219:A:G	rs2963482	5	157987219	1.243e-15	49	35
219	60	5:158005798:A:G	rs2914227	5	158005798	2.524e-08	16	8
220	60	5:158267958:C:T	rs4546365	5	158267958	2.212e-13	34	26
221	60	5:158279638:A:G	rs891903	5	158279638	1.428e-08	9	7
222	60	5:158418735:A:C	rs10447201	5	158418735	1.533e-11	21	16
223	60	5:158444231:C:G	rs34296591	5	158444231	1.073e-09	17	15
224	60	5:158462918:A:G	rs1363561	5	158462918	2.341e-10	13	9
225	61	5:176578072:A:G	rs10039241	5	176578072	4.164e-08	129	93
226	61	5:176710547:C:G	rs28395268	5	176710547	1.705e-08	9	8
227	62	6:1614367:G:T	rs7763581	6	1614367	2.661e-13	7	4
228	63	6:25820354:C:G	rs62394270	6	25820354	2.283e-08	75	58
229	63	6:25857672:A:G	rs62394291	6	25857672	1.483e-10	25	21
230	63	6:25876089:A:G	rs12664474	6	25876089	1.178e-09	27	21
231	63	6:25954394:A:G	rs72832588	6	25954394	1.797e-12	42	35
232	63	6:26022392:C:T	rs75397441	6	26022392	3.699e-09	1	1
233	63	6:26039072:C:G	rs72834642	6	26039072	1.516e-09	10	8
234	63	6:26042239:A:T	rs7753826	6	26042239	4.72e-11	15	9
235	63	6:26103398:A:T	rs198855	6	26103398	1.658e-10	11	9
236	63	6:26104632:G:T	rs198851	6	26104632	4.697e-16	23	19
237	63	6:26116424:A:G	rs707896	6	26116424	2.007e-11	34	32
238	63	6:26123502:C:T	rs115740542	6	26123502	1.559e-08	10	10
239	64	6:34616322:C:G	rs3800461	6	34616322	3.336e-08	113	84
240	64	6:34658080:A:C	rs2744944	6	34658080	1.9e-09	321	228
241	65	6:43332186:A:C	rs9369408	6	43332186	1.911e-08	59	41
242	65	6:43348512:A:G	rs9472040	6	43348512	1.976e-14	30	21
243	66	6:43758873:A:G	rs6905288	6	43758873	2.027e-08	4	4
244	66	6:43764551:C:T	rs1358980	6	43764551	6.384e-10	4	4
245	66	6:43807874:C:G	rs9462934	6	43807874	1.21e-08	9	8
246	67	6:50947295:C:T	rs4082052	6	50947295	1.551e-08	33	28
247	68	6:51838263:A:G	rs9296668	6	51838263	1.699e-09	82	72
248	68	6:52017108:C:T	rs13206743	6	52017108	5.889e-09	33	29
249	69	6:126845380:A:G	rs1337736	6	126845380	3.267e-09	23	20
250	69	6:127117724:A:G	rs2022479	6	127117724	1.77e-25	291	198
251	69	6:127166751:A:G	rs55815739	6	127166751	8.618e-11	2	2
252	69	6:127234280:A:T	rs1930952	6	127234280	1.186e-11	155	135
253	70	6:150991754:A:G	rs17080073	6	150991754	3.646e-08	37	31
254	70	6:150993301:C:T	rs117973853	6	150993301	3.505e-10	1	1
255	70	6:150997401:C:T	rs17080091	6	150997401	3.041e-23	38	24
256	70	6:151017796:C:T	rs9322273	6	151017796	9.745e-10	18	15
257	71	6:161005610:C:T	rs55730499	6	161005610	1.342e-09	7	6
258	71	6:161089307:C:T	rs56393506	6	161089307	9.86e-10	1	1
259	72	7:1872921:C:T	rs4721089	7	1872921	9.837e-09	89	70
260	73	7:7196878:A:G	rs11773545	7	7196878	9.792e-11	33	25
261	73	7:7226553:A:G	rs4724958	7	7226553	2.991e-09	19	16
262	73	7:7289543:C:T	rs10952047	7	7289543	1.337e-11	88	62
263	74	7:27218468:C:T	rs1859165	7	27218468	1.823e-12	4	4
264	74	7:27243063:A:C	rs2023842	7	27243063	1.551e-11	3	3
265	74	7:27245101:G:T	rs929250	7	27245101	4.488e-26	29	20
266	74	7:27248891:C:G	rs7812039	7	27248891	2.218e-09	5	5
267	74	7:27252246:A:C	rs6958837	7	27252246	2.404e-15	15	15
268	74	7:27281157:C:T	rs6461998	7	27281157	2.107e-27	26	20
269	74	7:27286383:C:T	rs7795470	7	27286383	2.636e-09	3	3
270	74	7:27286796:C:T	rs6956598	7	27286796	7.21e-12	19	18
271	74	7:27301272:A:T	rs17437915	7	27301272	4.643e-10	1	1
272	74	7:27326739:C:T	rs11564037	7	27326739	1.78e-08	5	3
273	74	7:27334911:A:C	rs11564027	7	27334911	2.627e-11	14	9
274	74	7:27350607:A:G	rs17502580	7	27350607	1.586e-17	36	29
275	74	7:27351650:A:G	rs11563582	7	27351650	1.766e-13	15	10
276	74	7:27394232:A:G	rs10245801	7	27394232	8.396e-12	47	40
277	75	7:74107374:A:G	rs34324971	7	74107374	1.472e-09	55	38
278	76	7:75061769:C:G	rs6944634	7	75061769	1.594e-08	15	5
279	76	7:75132471:C:G	rs62477728	7	75132471	3.8e-08	50	20
280	77	7:106414069:G:T	rs2392929	7	106414069	1.122e-15	9	7
281	77	7:106419296:A:C	rs12536419	7	106419296	1.964e-10	3	3
282	77	7:106437611:C:T	rs12539561	7	106437611	3.448e-10	4	4
283	78	7:129663496:C:T	rs11556924	7	129663496	7.272e-12	2	2
284	79	7:131323710:A:G	rs75511781	7	131323710	5.159e-11	7	6
285	80	7:134162467:A:G	rs1732045	7	134162467	4.381e-08	134	112
286	81	7:150543427:A:G	rs116841826	7	150543427	3.972e-09	1	1
287	81	7:150586913:A:G	rs73165594	7	150586913	1.166e-09	1	1
288	81	7:150610100:A:G	rs11762978	7	150610100	3.56e-10	1	1
289	81	7:150617343:A:C	rs4725980	7	150617343	6.183e-09	18	16
290	81	7:150684021:A:G	rs117564322	7	150684021	3.874e-18	1	1
291	81	7:150684548:A:G	rs6946415	7	150684548	4.521e-08	17	13
292	81	7:150690176:C:T	rs3918226	7	150690176	3.181e-35	1	1
293	81	7:150699877:A:G	rs2853792	7	150699877	6.699e-09	5	5
294	81	7:150700515:G:T	rs2566508	7	150700515	7.952e-09	4	4
295	81	7:150704843:A:G	rs891511	7	150704843	3.161e-16	3	3
296	81	7:150708302:G:T	rs1808593	7	150708302	1.314e-12	8	5
297	81	7:150712966:C:T	rs3918239	7	150712966	1.331e-10	1	1
298	82	7:151415536:C:T	rs10254101	7	151415536	3.755e-09	23	19
299	83	8:25900405:G:T	rs73563812	8	25900405	4.615e-08	50	45
300	84	8:51938355:A:T	rs67772865	8	51938355	1.038e-08	426	334
301	85	8:76716737:G:T	rs2977324	8	76716737	2.138e-12	171	142
302	85	8:76811708:G:T	rs3911770	8	76811708	3.229e-10	39	30
303	85	8:76972803:C:T	rs1096322	8	76972803	1.166e-08	146	121
304	86	8:95958637:C:G	rs1713669	8	95958637	1.057e-08	36	29
305	87	8:105977743:C:T	rs17181782	8	105977743	2.643e-10	34	13
306	87	8:105978368:A:T	rs11774829	8	105978368	2.468e-12	3	3
307	88	8:144015486:C:T	rs138478606	8	144015486	2.487e-08	360	231
308	88	8:144060955:A:G	rs62524579	8	144060955	7.957e-11	262	186
309	89	9:22121349:A:T	rs10217586	9	22121349	9.277e-11	71	50
310	90	9:35906519:A:G	rs79284865	9	35906519	2.782e-09	1	1
311	91	9:112751571:C:T	rs10217559	9	112751571	1.575e-08	5	4
312	92	9:136501728:C:T	rs77273740	9	136501728	1.103e-13	1	1
313	92	9:136535677:A:G	rs10993958	9	136535677	7.447e-11	2	2
314	93	10:18350471:A:G	rs118079798	10	18350471	1.741e-08	47	39
315	93	10:18421314:A:G	rs11591541	10	18421314	1.993e-10	1	1
316	93	10:18427746:C:G	rs7908738	10	18427746	2.914e-08	6	5
317	93	10:18428415:C:T	rs10764319	10	18428415	1.108e-09	14	12
318	93	10:18430855:C:T	rs34606998	10	18430855	3.314e-08	6	6
319	93	10:18440444:A:G	rs1888693	10	18440444	8.389e-16	24	17
320	93	10:18446207:C:T	rs11594555	10	18446207	1.191e-08	11	7
321	93	10:18449355:G:T	rs10828280	10	18449355	1.404e-13	41	36
322	93	10:18467744:A:T	rs16916922	10	18467744	2.601e-09	19	14
323	93	10:18470329:C:T	rs12413195	10	18470329	2.236e-15	26	19
324	93	10:18475947:C:T	rs1779237	10	18475947	2.583e-13	27	22
325	93	10:18483672:C:T	rs17679683	10	18483672	4.383e-08	7	6
326	93	10:18498398:A:G	rs1277767	10	18498398	9.837e-09	19	13
327	93	10:18506741:C:G	rs1757218	10	18506741	1.342e-08	8	6
328	93	10:18510996:A:G	rs1779217	10	18510996	3.325e-11	34	24
329	93	10:18513677:C:T	rs1779214	10	18513677	1.855e-10	32	23
330	93	10:18691018:A:G	rs3750592	10	18691018	3.812e-14	5	3
331	93	10:18693013:A:G	rs12355091	10	18693013	4.814e-12	7	5
332	93	10:18721957:C:G	rs10828689	10	18721957	3.983e-11	9	8
333	93	10:18725053:C:T	rs6482423	10	18725053	4.008e-18	34	25
334	93	10:18727251:A:C	rs67214975	10	18727251	1.276e-13	5	3
335	93	10:18727959:C:G	rs12258967	10	18727959	1.135e-18	5	3
336	93	10:18730368:C:T	rs7069923	10	18730368	2.845e-08	16	16
337	93	10:18733281:A:G	rs7090956	10	18733281	2.671e-13	12	10
338	93	10:18750095:A:G	rs12247582	10	18750095	1.265e-13	11	8
339	93	10:18756881:A:G	rs10828749	10	18756881	4.183e-08	3	2
340	93	10:18759537:A:T	rs7076100	10	18759537	1.55e-09	15	12
341	93	10:18782777:G:T	rs35255141	10	18782777	4.77e-08	34	32
342	94	10:21678229:A:C	rs35776386	10	21678229	4.395e-08	13	10
343	95	10:63414038:A:G	rs10821903	10	63414038	3.114e-10	10	8
344	95	10:63419238:A:T	rs72822049	10	63419238	4.196e-14	2	2
345	95	10:63466434:A:G	rs7908223	10	63466434	4.778e-09	46	34
346	95	10:63517852:A:G	rs2247787	10	63517852	6.7e-18	21	19
347	95	10:63532879:C:G	rs72831357	10	63532879	1.043e-17	24	21
348	95	10:63533334:A:T	rs76946915	10	63533334	4.173e-17	2	2
349	95	10:63551773:A:G	rs7070797	10	63551773	9.679e-35	49	42
350	95	10:63583033:G:T	rs112890824	10	63583033	7.727e-13	13	9
351	95	10:63630985:A:G	rs117813734	10	63630985	1.677e-08	3	2
352	96	10:95885950:C:T	rs10882396	10	95885950	5.993e-12	11	7
353	96	10:95900004:A:G	rs7070115	10	95900004	8.299e-12	26	20
354	96	10:95954581:A:G	rs11187811	10	95954581	1.749e-08	26	22
355	96	10:95964388:C:T	rs2949004	10	95964388	8.529e-10	6	6
356	96	10:96013705:A:G	rs9419788	10	96013705	4.275e-10	28	21
357	96	10:96035980:C:T	rs11187837	10	96035980	1.689e-13	49	39
358	96	10:96038686:A:G	rs11187838	10	96038686	1.022e-16	24	22
359	96	10:96045054:C:T	rs10882416	10	96045054	6.067e-11	69	53
360	96	10:96133084:C:G	rs77626543	10	96133084	1.146e-09	1	1
361	97	10:104536360:A:G	rs4147157	10	104536360	8.226e-10	4	3
362	97	10:104558961:C:T	rs2482508	10	104558961	5.92e-10	21	15
363	97	10:104642237:G:T	rs72841270	10	104642237	1.004e-16	3	2
364	97	10:104697781:C:T	rs12414777	10	104697781	5.323e-10	4	2
365	97	10:104906211:C:T	rs11191580	10	104906211	1.036e-23	157	113
366	97	10:104952499:C:T	rs79780963	10	104952499	4.278e-23	1	1
367	98	10:106058778:C:T	rs157079	10	106058778	1.864e-10	3	3
368	98	10:106073568:C:T	rs505695	10	106073568	3.408e-10	5	5
369	98	10:106268623:C:G	rs7091867	10	106268623	1.035e-13	17	16
370	98	10:106272188:G:T	rs75337836	10	106272188	3.611e-14	23	21
371	98	10:106279429:C:T	rs7081664	10	106279429	1.111e-10	7	7
372	98	10:106284237:C:T	rs74157128	10	106284237	5.039e-15	9	7
373	98	10:106520975:A:C	rs181200083	10	106520975	5.094e-18	5	4
374	98	10:106629859:C:T	rs145158522	10	106629859	3.714e-15	2	2
375	98	10:106781426:A:G	rs7082671	10	106781426	7.527e-11	1	1
376	98	10:106805351:A:T	rs540369678	10	106805351	2.577e-21	6	4
377	98	10:106894942:C:T	rs191784289	10	106894942	1.869e-15	4	4
378	98	10:107743927:C:T	rs143109501	10	107743927	1.474e-11	3	2
379	99	10:115697178:A:G	rs151598	10	115697178	2.476e-10	2	2
380	99	10:115710997:C:T	rs11196553	10	115710997	4.461e-09	22	18
381	99	10:115721369:G:T	rs466328	10	115721369	1.482e-16	64	48
382	99	10:115765397:A:C	rs180898	10	115765397	1.764e-12	1	1
383	99	10:115781527:C:T	rs2782980	10	115781527	4.849e-22	2	2
384	99	10:115789375:C:T	rs7076938	10	115789375	2.771e-26	5	4
385	99	10:115790005:C:T	rs10787515	10	115790005	4.658e-14	7	6
386	99	10:115810745:C:T	rs17875480	10	115810745	2.181e-08	1	1
387	99	10:115822543:C:T	rs4917676	10	115822543	4.885e-14	2	2
388	100	10:122970216:C:T	rs1907218	10	122970216	2.891e-11	12	12
389	100	10:122988935:C:T	rs4752518	10	122988935	2.185e-09	6	4
390	101	11:1879326:C:T	rs55840650	11	1879326	6.031e-21	12	12
391	101	11:1884353:A:G	rs72843938	11	1884353	1.369e-10	3	2
392	101	11:1885117:A:T	rs509239	11	1885117	2.591e-17	14	12
393	101	11:1886306:C:T	rs1810199	11	1886306	6.079e-13	5	5
394	101	11:1887531:C:T	rs74047621	11	1887531	1.844e-17	9	5
395	101	11:1890990:A:G	rs592373	11	1890990	1.213e-24	11	5
396	101	11:1891722:C:T	rs686722	11	1891722	1.631e-25	23	18
397	101	11:1891905:C:G	rs12416967	11	1891905	4.615e-08	7	5
398	101	11:1900701:C:T	rs61868797	11	1900701	3.074e-23	4	4
399	101	11:1904431:A:G	rs61868798	11	1904431	1.663e-10	5	3
400	101	11:1906174:A:G	rs3817197	11	1906174	5.782e-13	12	8
401	101	11:1918083:C:T	rs7105710	11	1918083	3.773e-08	45	8
402	101	11:1920255:G:T	rs7483477	11	1920255	1.898e-21	10	3
403	101	11:1945456:A:C	rs525529	11	1945456	5.206e-09	1	1
404	101	11:1948961:C:T	rs2734510	11	1948961	8.8e-09	2	2
405	102	11:9769562:C:G	rs415895	11	9769562	2.74e-11	44	33
406	102	11:10019186:A:G	rs61877016	11	10019186	3.498e-08	3	3
407	102	11:10060484:A:G	rs61877050	11	10060484	1.658e-08	11	9
408	103	11:16238087:G:T	rs10832558	11	16238087	1.843e-09	29	23
409	103	11:16244588:C:G	rs1519125	11	16244588	4.162e-08	43	39
410	103	11:16255448:A:G	rs2351961	11	16255448	3.334e-13	129	96
411	103	11:16286183:C:T	rs10741694	11	16286183	3.551e-09	7	6
412	104	11:30749090:C:T	rs963837	11	30749090	1.594e-08	24	14
413	105	11:32447347:C:G	rs7110547	11	32447347	3.577e-08	51	43
414	105	11:32530001:A:G	rs7940934	11	32530001	4.155e-09	12	7
415	106	11:43722181:C:T	rs7118770	11	43722181	1.783e-08	128	104
416	107	11:46359645:C:T	rs72910075	11	46359645	3.823e-10	37	31
417	107	11:47286723:A:T	rs142289341	11	47286723	2.296e-09	5	3
418	107	11:47346940:A:G	rs11039183	11	47346940	7.085e-12	31	27
419	107	11:47362465:C:G	rs10769254	11	47362465	3.199e-08	91	66
420	107	11:47406592:C:T	rs11039216	11	47406592	3.483e-14	175	131
421	107	11:47430599:A:G	rs11039225	11	47430599	1.24e-13	77	57
422	107	11:47881487:A:G	rs76472587	11	47881487	4.309e-10	434	318
423	107	11:48115089:C:T	rs3942852	11	48115089	7.372e-09	63	56
424	108	11:58408687:G:T	rs11229555	11	58408687	3.237e-08	197	146
425	109	11:61277031:C:T	rs1139011	11	61277031	2.106e-08	3	2
426	109	11:61278246:C:T	rs751984	11	61278246	1.561e-10	11	10
427	110	11:65405600:G:T	rs2306363	11	65405600	1.004e-13	6	6
428	110	11:65473798:A:C	rs10750766	11	65473798	9.251e-12	1	1
429	110	11:65508986:A:G	rs620088	11	65508986	1.722e-09	6	5
430	110	11:65552118:A:G	rs948494	11	65552118	5.329e-10	121	87
431	110	11:65562257:A:G	rs2276133	11	65562257	3.93e-09	3	3
432	110	11:65566719:G:T	rs557675	11	65566719	8.318e-15	5	3
433	111	11:76501557:A:G	rs1837679	11	76501557	4.755e-10	38	32
434	112	11:100512452:C:T	rs1032777	11	100512452	9.966e-13	24	13
435	112	11:100533447:C:G	rs10750593	11	100533447	6.575e-16	43	27
436	112	11:100533622:A:C	rs10750594	11	100533622	1.431e-11	11	9
437	112	11:100557421:C:G	rs12280935	11	100557421	7.614e-09	35	26
438	112	11:100562639:C:T	rs71476642	11	100562639	3.899e-17	11	10
439	112	11:100591065:C:G	rs4753981	11	100591065	5.279e-09	13	9
440	112	11:100597974:A:G	rs7952055	11	100597974	7.241e-10	56	42
441	112	11:100600127:A:G	rs7126015	11	100600127	1.13e-08	53	46
442	112	11:100610546:C:T	rs604723	11	100610546	4.02e-28	29	22
443	112	11:100638644:A:C	rs17095428	11	100638644	5.987e-09	63	56
444	112	11:100649197:G:T	rs3858410	11	100649197	2.117e-15	8	6
445	112	11:100681211:A:G	rs618291	11	100681211	5.315e-09	3	1
446	113	11:107054642:A:G	rs7926602	11	107054642	8.236e-11	19	13
447	113	11:107095179:C:T	rs4754195	11	107095179	4.736e-12	22	18
448	113	11:107321156:C:T	rs568546	11	107321156	6.111e-10	7	4
449	114	11:116648917:C:G	rs964184	11	116648917	6.387e-09	3	2
450	114	11:116704178:A:C	rs7123454	11	116704178	1.702e-09	13	11
451	114	11:116916529:C:T	rs2000616	11	116916529	8.076e-09	106	84
452	115	11:122609879:A:T	rs4427576	11	122609879	4.674e-08	46	33
453	116	12:12888438:A:T	rs2024385	12	12888438	6.393e-09	9	5
454	116	12:12890626:A:C	rs11055034	12	12890626	2.123e-08	14	6
455	117	12:20166268:C:G	rs7952935	12	20166268	7.479e-11	108	79
456	117	12:20360328:A:G	rs73073694	12	20360328	3.399e-10	16	7
457	118	12:48254353:A:T	rs117913411	12	48254353	5.245e-11	1	1
458	118	12:48724493:A:G	rs2054903	12	48724493	4.997e-08	72	52
459	119	12:50503269:C:T	rs836180	12	50503269	1.06e-12	91	66
460	119	12:50677434:C:G	rs28364704	12	50677434	2.593e-12	84	59
461	119	12:50972580:C:T	rs61927826	12	50972580	2.593e-09	13	8
462	119	12:51502156:G:T	rs61932870	12	51502156	8.53e-10	2	2
463	120	12:53450097:C:T	rs7134440	12	53450097	1.099e-08	12	6
464	121	12:54387947:A:G	rs3803042	12	54387947	7.062e-11	10	2
465	121	12:54421810:C:T	rs10876529	12	54421810	1.348e-14	33	27
466	121	12:54441498:C:T	rs7134677	12	54441498	8.559e-20	33	24
467	122	12:90025622:A:G	rs2681485	12	90025622	3.475e-20	20	13
468	122	12:90075243:C:T	rs4842675	12	90075243	2.142e-14	34	22
469	122	12:90096345:C:T	rs10858918	12	90096345	2.008e-15	4	4
470	122	12:90107272:C:T	rs11105382	12	90107272	2.523e-11	13	10
471	122	12:90113181:A:G	rs4842679	12	90113181	1.514e-11	3	2
472	122	12:90251096:C:T	rs12371308	12	90251096	1.598e-12	71	54
473	122	12:90485617:A:G	rs61924662	12	90485617	6.283e-10	30	21
474	123	12:111373404:C:T	rs4426183	12	111373404	1.686e-10	107	69
475	123	12:111495518:A:G	rs10849925	12	111495518	2.256e-12	6	4
476	123	12:111639098:C:G	rs3809293	12	111639098	4.132e-08	17	13
477	123	12:111692124:C:T	rs4766453	12	111692124	8.151e-16	10	6
478	123	12:111696527:C:T	rs59072658	12	111696527	2.085e-11	28	19
479	123	12:111696528:C:T	rs2339717	12	111696528	6.322e-14	53	43
480	123	12:111715197:C:T	rs1265565	12	111715197	3.533e-18	2	1
481	123	12:111716718:A:G	rs7963641	12	111716718	4.343e-14	9	4
482	123	12:111733274:C:T	rs2301658	12	111733274	1.236e-09	29	22
483	123	12:111761923:A:G	rs4545619	12	111761923	4.472e-09	35	18
484	123	12:111777482:A:G	rs17627481	12	111777482	9.604e-11	2	2
485	123	12:111780259:G:T	rs7978923	12	111780259	3.584e-14	53	48
486	123	12:111884608:C:T	rs3184504	12	111884608	5.936e-32	31	18
487	123	12:111982813:A:T	rs629404	12	111982813	9.658e-11	210	157
488	123	12:112179471:C:T	rs4766897	12	112179471	9.392e-15	10	7
489	123	12:112849899:A:G	rs7300285	12	112849899	6.445e-09	62	46
490	123	12:112906415:A:G	rs11066320	12	112906415	6.761e-17	28	15
491	123	12:113031543:A:T	rs233721	12	113031543	1.687e-08	3	3
492	123	12:113135531:A:G	rs2384049	12	113135531	1.425e-09	33	24
493	124	12:115534005:A:G	rs3909679	12	115534005	8.523e-09	2	1
494	124	12:115536851:C:G	rs10850437	12	115536851	1.102e-11	11	10
495	124	12:115542905:C:T	rs759762	12	115542905	5.551e-11	1	1
496	124	12:115550444:C:T	rs12422931	12	115550444	2.285e-11	6	4
497	124	12:115552508:G:T	rs192267	12	115552508	2.272e-11	1	1
498	124	12:115552598:C:T	rs10774792	12	115552598	7.645e-18	5	4
499	124	12:115553034:A:G	rs35442	12	115553034	3.574e-11	6	4
500	124	12:115555807:C:G	rs1579381	12	115555807	7.478e-10	5	4
501	124	12:115555867:A:G	rs35429	12	115555867	3.122e-23	8	6
502	125	12:115864642:C:T	rs10774811	12	115864642	1.664e-10	13	10
503	125	12:115936753:A:T	rs7302030	12	115936753	3.713e-10	64	58
504	125	12:116010998:G:T	rs6490027	12	116010998	1.843e-08	12	11
505	126	12:121876558:C:T	rs10444491	12	121876558	8.776e-09	128	90
506	127	13:22289765:C:T	rs561010	13	22289765	1.468e-08	15	12
507	127	13:22318497:C:T	rs507446	13	22318497	3.897e-12	27	26
508	127	13:22323519:G:T	rs7985544	13	22323519	2.809e-10	10	9
509	128	13:30088961:A:G	rs2026321	13	30088961	3.797e-08	7	7
510	128	13:30154349:C:G	rs3803266	13	30154349	1.481e-16	10	7
511	128	13:30156029:C:T	rs61508227	13	30156029	8.973e-10	21	19
512	128	13:30157252:C:T	rs866573	13	30157252	1.611e-12	5	5
513	129	13:42586392:C:G	rs2166626	13	42586392	1.148e-09	32	22
514	130	13:72365326:A:C	rs303949	13	72365326	2.845e-10	29	25
515	131	13:73821679:A:G	rs12428790	13	73821679	5.04e-09	39	33
516	132	15:41368334:A:G	rs1717200	15	41368334	1.055e-10	244	175
517	133	15:74718699:A:G	rs11852760	15	74718699	3.84e-08	8	8
518	133	15:75031521:A:G	rs2472298	15	75031521	7.884e-13	41	37
519	133	15:75079474:A:G	rs34933034	15	75079474	1.839e-09	2	2
520	133	15:75114322:C:T	rs11636952	15	75114322	1.545e-18	85	67
521	133	15:75153140:A:G	rs12906946	15	75153140	9.428e-11	55	41
522	134	15:81007679:A:C	rs2759316	15	81007679	1.669e-08	2	2
523	134	15:81018478:C:G	rs7174038	15	81018478	5.721e-19	47	43
524	134	15:81025755:A:G	rs7167767	15	81025755	2.974e-09	17	14
525	135	15:91397701:A:T	rs11638125	15	91397701	1.124e-10	2	2
526	135	15:91400208:G:T	rs11853441	15	91400208	2.421e-11	5	3
527	135	15:91407618:C:T	rs56340611	15	91407618	3.92e-09	1	1
528	135	15:91407994:A:G	rs7497418	15	91407994	3.603e-16	4	3
529	135	15:91423543:G:T	rs6224	15	91423543	7.497e-30	11	9
530	135	15:91428955:C:T	rs1894400	15	91428955	3.477e-27	23	18
531	135	15:91433265:C:G	rs4932376	15	91433265	1.238e-27	18	16
532	136	16:12071341:C:T	rs2869492	16	12071341	2.904e-08	26	23
533	137	16:20365234:C:G	rs4997081	16	20365234	1.559e-14	38	30
534	137	16:20392332:A:G	rs77924615	16	20392332	1.506e-17	1	1
535	137	16:20407196:C:T	rs12921916	16	20407196	1.18e-08	13	11
536	138	16:30833246:C:T	rs9319587	16	30833246	3.982e-09	15	11
537	139	16:51774310:A:C	rs4784640	16	51774310	4.509e-09	10	6
538	140	16:53826028:C:T	rs28567725	16	53826028	1.037e-12	116	95
539	141	16:69552785:C:G	rs4783581	16	69552785	2.949e-09	4	2
540	142	16:75371920:C:T	rs3851734	16	75371920	1.056e-08	380	271
541	143	16:81497783:A:G	rs16955396	16	81497783	2.494e-10	25	19
542	143	16:81497952:A:G	rs898962	16	81497952	2.222e-08	6	4
543	143	16:81504448:C:G	rs1563654	16	81504448	4.997e-08	2	2
544	143	16:81510155:A:G	rs12926550	16	81510155	8.226e-09	6	6
545	143	16:81515428:C:G	rs2966082	16	81515428	4.896e-09	28	19
546	143	16:81515640:C:T	rs35081994	16	81515640	4.562e-10	8	7
547	143	16:81516858:C:T	rs2966086	16	81516858	7.609e-09	17	9
548	143	16:81526977:A:G	rs881005	16	81526977	5.035e-10	41	37
549	143	16:81573541:A:T	rs2966111	16	81573541	2.128e-08	6	6
550	143	16:81575535:C:T	rs2966112	16	81575535	7.215e-09	7	4
551	143	16:81577016:A:G	rs12925668	16	81577016	1.682e-09	30	26
552	143	16:81591496:C:T	rs6564889	16	81591496	2.683e-10	12	10
553	143	16:81599271:G:T	rs2966117	16	81599271	1.197e-12	22	21
554	143	16:81606569:C:G	rs12918645	16	81606569	3.205e-13	38	29
555	144	16:89826723:A:G	rs2238526	16	89826723	4.445e-08	107	71
556	144	16:89914633:G:T	rs10852626	16	89914633	1.428e-09	121	82
557	145	17:3881293:C:T	rs12453576	17	3881293	7.413e-09	14	10
558	145	17:4014384:G:T	rs7224685	17	4014384	2.102e-08	102	71
559	146	17:7095507:C:T	rs2242449	17	7095507	6.418e-10	3	2
560	146	17:7113222:A:G	rs125651	17	7113222	1.428e-10	26	21
561	146	17:7134129:A:G	rs222835	17	7134129	4.919e-09	54	34
562	146	17:7180274:C:T	rs2428362	17	7180274	8.821e-11	60	35
563	146	17:7184481:C:T	rs5415	17	7184481	1.688e-08	43	25
564	147	17:7781019:C:T	rs74439044	17	7781019	4.288e-09	21	16
565	148	17:44906949:C:T	rs8069437	17	44906949	2.546e-08	2	2
566	148	17:44967722:C:G	rs1105127	17	44967722	3.738e-08	3	3
567	148	17:44977040:G:T	rs12600562	17	44977040	1.823e-12	51	43
568	148	17:45013271:C:T	rs17608766	17	45013271	1.552e-15	66	42
569	148	17:45079189:C:G	rs9907781	17	45079189	4.262e-12	125	90
570	148	17:45164056:A:T	rs9899078	17	45164056	8.134e-10	96	75
571	148	17:45177425:C:G	rs7222781	17	45177425	1.246e-10	125	86
572	148	17:45224921:C:T	rs117778193	17	45224921	3.749e-08	5	4
573	148	17:45277358:C:T	rs11079762	17	45277358	7.742e-10	30	23
574	148	17:45281257:G:T	rs17668126	17	45281257	5.581e-11	8	5
575	149	17:46663302:C:T	rs2740753	17	46663302	2.06e-09	73	59
576	149	17:46762493:A:G	rs117019760	17	46762493	4.862e-08	8	8
577	149	17:47068986:G:T	rs11652684	17	47068986	2.509e-08	4	3
578	149	17:47322264:C:G	rs12601665	17	47322264	1.818e-10	24	20
579	149	17:47346529:C:T	rs8075803	17	47346529	1.824e-08	66	54
580	149	17:47422510:C:T	rs35073649	17	47422510	9.143e-16	83	66
581	149	17:47450057:C:T	rs7209400	17	47450057	3.388e-08	78	61
582	149	17:47468011:A:G	rs2671654	17	47468011	1.516e-12	15	8
583	149	17:47475857:C:T	rs117185762	17	47475857	2.226e-09	12	7
584	149	17:47481374:C:T	rs4987082	17	47481374	6.562e-11	2	1
585	149	17:47482953:A:G	rs2898883	17	47482953	5.971e-14	33	18
586	149	17:47485962:A:C	rs17711010	17	47485962	6.395e-09	2	2
587	149	17:47516523:A:C	rs2584686	17	47516523	8.249e-09	1	1
588	150	17:59468942:A:G	rs3785837	17	59468942	7.279e-12	8	8
589	150	17:59475642:C:T	rs1000423	17	59475642	2.824e-12	30	19
590	151	17:61559625:A:G	rs4308	17	61559625	3.506e-12	15	13
591	152	17:75316880:A:G	rs1436138	17	75316880	7.693e-09	2	2
592	153	17:79372489:C:T	rs11657730	17	79372489	3.527e-08	43	37
593	154	18:48133241:C:T	rs61148001	18	48133241	1.41e-09	38	35
594	154	18:48166556:C:T	rs893316	18	48166556	1.133e-08	15	14
595	154	18:48170771:A:G	rs57091267	18	48170771	3.968e-10	1	1
596	155	19:1814025:A:G	rs12977787	19	1814025	3.703e-08	35	27
597	155	19:1826112:A:G	rs2304615	19	1826112	4.246e-12	51	42
598	156	19:4970593:G:T	rs12609484	19	4970593	4.349e-09	111	84
599	156	19:5073447:A:G	rs12983032	19	5073447	1.307e-08	28	25
600	156	19:5137192:C:T	rs2613790	19	5137192	3.121e-08	31	25
601	157	19:7257990:C:G	rs12978472	19	7257990	1.221e-19	12	6
602	157	19:7266867:C:T	rs73003972	19	7266867	5.005e-15	4	3
603	157	19:7276426:G:T	rs72988615	19	7276426	1.694e-08	4	4
604	157	19:7406066:A:G	rs4804517	19	7406066	6.897e-09	1	1
605	157	19:7489048:A:G	rs55948703	19	7489048	1.248e-09	58	45
606	158	19:11508177:A:G	rs2291516	19	11508177	8.013e-10	6	2
607	158	19:11525322:G:T	rs55680106	19	11525322	3.447e-10	2	1
608	158	19:11526765:G:T	rs167479	19	11526765	6.487e-35	1	1
609	159	19:17214073:C:T	rs11666569	19	17214073	2.084e-11	32	24
610	159	19:17222584:A:G	rs1077795	19	17222584	2.391e-08	60	43
611	160	19:21890339:A:G	rs6511285	19	21890339	1.626e-08	19	15
612	161	19:49206462:C:T	rs681343	19	49206462	1.758e-12	73	56
613	162	20:6325523:G:T	rs6038442	20	6325523	1.704e-11	81	64
614	163	20:8607393:A:G	rs4432538	20	8607393	7.917e-13	6	4
615	163	20:8621669:C:G	rs761448	20	8621669	3.099e-09	14	13
616	163	20:8629807:C:T	rs1473698	20	8629807	5.631e-10	4	2
617	163	20:8633433:C:T	rs6133597	20	8633433	9.639e-22	8	7
618	163	20:8635551:A:T	rs6108171	20	8635551	5.02e-21	49	36
619	163	20:8659047:A:G	rs4816073	20	8659047	4.347e-10	3	3
620	164	20:10726660:C:T	rs80139154	20	10726660	2.396e-10	13	13
621	164	20:10834078:C:T	rs6108719	20	10834078	2.709e-12	14	13
622	164	20:10842445:C:T	rs12624791	20	10842445	2.818e-08	9	7
623	164	20:10862738:C:T	rs2144185	20	10862738	8.087e-10	28	22
624	164	20:10883485:A:G	rs6074197	20	10883485	2.773e-08	17	11
625	164	20:10887482:A:G	rs6514137	20	10887482	1.48e-08	4	3
626	164	20:10887925:A:C	rs6074199	20	10887925	2.86e-11	8	6
627	164	20:10903699:A:C	rs4142362	20	10903699	1.785e-09	8	5
628	164	20:10909444:A:G	rs2423530	20	10909444	1.738e-13	12	10
629	164	20:10934207:C:T	rs6104678	20	10934207	9.421e-09	20	19
630	164	20:10954163:C:T	rs62185665	20	10954163	1.335e-08	2	2
631	164	20:10967214:G:T	rs6108787	20	10967214	1.42e-17	13	10
632	164	20:10976954:A:G	rs1409864	20	10976954	3.544e-08	12	12
633	164	20:10977631:A:G	rs6078000	20	10977631	2.848e-19	36	28
634	164	20:10977878:A:G	rs62185671	20	10977878	4.723e-08	7	7
635	164	20:10994967:A:G	rs6108803	20	10994967	1.6e-09	1	1
636	164	20:11018672:C:T	rs6040316	20	11018672	5.094e-09	18	15
637	164	20:11060925:A:G	rs77790871	20	11060925	1.267e-08	11	11
638	165	20:30649661:A:G	rs6119758	20	30649661	3.984e-08	32	28
639	165	20:30796103:C:T	rs6121388	20	30796103	4.004e-08	133	89
640	165	20:31214944:C:T	rs79384779	20	31214944	1.316e-09	15	12
641	166	20:39968188:A:G	rs6072343	20	39968188	4.085e-08	113	93
642	166	20:40162802:A:G	rs6072407	20	40162802	3.337e-10	42	29
643	166	20:40258148:A:G	rs6016589	20	40258148	2.663e-08	45	30
644	167	20:41517624:A:G	rs74660723	20	41517624	2.192e-08	4	3
645	168	20:42775843:A:G	rs2017246	20	42775843	6.674e-12	2	2
646	168	20:42793792:G:T	rs2018604	20	42793792	2.532e-11	3	3
647	168	20:42795152:A:G	rs6031431	20	42795152	9.235e-15	10	8
648	168	20:42810195:C:G	rs6017285	20	42810195	1.795e-12	8	8
649	169	20:47429565:C:T	rs6095302	20	47429565	2.25e-10	63	45
650	170	20:57466093:G:T	rs185799410	20	57466093	5.791e-09	5	5
651	170	20:57577258:C:T	rs2021793	20	57577258	7.333e-10	1	1
652	170	20:57583298:C:G	rs151343	20	57583298	4.156e-08	8	6
653	170	20:57683530:G:T	rs6026703	20	57683530	6.006e-21	48	43
654	170	20:57716446:C:G	rs182934723	20	57716446	4.226e-09	3	3
655	170	20:57735448:A:G	rs78302204	20	57735448	1.204e-32	136	116
656	170	20:57767043:C:G	rs259984	20	57767043	3.696e-14	27	23
657	170	20:57804220:G:T	rs139152799	20	57804220	4.578e-13	1	1
658	170	20:57815796:A:G	rs185667199	20	57815796	3.22e-15	3	2
659	171	20:62475603:C:T	rs2427538	20	62475603	9.405e-09	13	8
660	172	21:16578448:C:T	rs1997596	21	16578448	5.037e-09	7	6
661	173	21:44783287:A:G	rs622330	21	44783287	3.96e-10	32	28
662	173	21:45046988:A:G	rs7282933	21	45046988	1.273e-11	282	139

## Sheet: Table S4
Supplementary Table S4. FUMA annotation of candidate SNPs
annotation	ref.count	ref.prop	count	prop	enrichment	fisher.P
UTR3	233824	0.0093225	271	0.0129677	1.39102	2.03088e-07
UTR5	71546	0.00285252	104	0.00497655	1.74462	1.68009e-07
downstream	284177	0.0113301	208	0.00995311	0.878469	0.0622594
exonic	254736	0.0101563	224	0.0107187	1.05538	0.407484
intergenic	11684523	0.465859	6411	0.306776	0.658517	0
intronic	9137749	0.36432	10958	0.524356	1.43928	0
ncRNA_exonic	259951	0.0103642	210	0.0100488	0.969572	0.681795
ncRNA_intronic	2884355	0.114998	2278	0.109006	0.947888	0.00647702
ncRNA_splicing	1313	5.23489e-05	1	4.78515e-05	0.914087	1
splicing	2830	0.000112831	0	0	0	0.185083
upstream	266686	0.0106327	233	0.0111494	1.04859	0.457883

## Sheet: Table S5
Supplementary Table S5. MAGMA gene-based test identified 346 significant genes.
Gene	Chromosome	start	stop	Nsnps	Nparam	N	Zstat	P	symbol
ENSG00000165995	10	18429606	18830798	1780	134	450584	11.043	1.18e-28	CACNB2
ENSG00000153815	16	81478775	81745367	1124	112	450584	9.458	1.57e-21	CMIP
ENSG00000111249	12	111471828	111788358	524	49	450584	8.5001	9.47e-18	CUX2
ENSG00000164330	5	158122928	158526769	932	80	450584	8.3987	2.26e-17	EBF1
ENSG00000138193	10	95753746	96092580	784	65	450584	8.2342	9.04e-17	PLCE1
ENSG00000140564	15	91411822	91426688	29	7	450584	8.0766	3.33e-16	FURIN
ENSG00000138829	5	127593601	127994878	1345	49	450584	7.9122	1.26e-15	FBN2
ENSG00000175206	1	11905766	11908402	12	5	450584	7.8778	1.67e-15	NPPA
ENSG00000130595	11	1940792	1959936	77	18	450584	7.8482	2.11e-15	TNNT3
ENSG00000138792	4	111286889	111486441	533	49	450584	7.8268	2.5e-15	ENPEP
ENSG00000033867	3	27414214	27525911	381	24	450584	7.8145	2.76e-15	SLC4A7
ENSG00000130940	1	10696661	10856707	391	73	450584	7.7696	3.94e-15	CASZ1
ENSG00000204463	6	31606805	31620482	44	15	450584	7.707	6.44e-15	BAG6
ENSG00000155363	1	113215763	113243368	65	14	450584	7.6965	6.99e-15	MOV10
ENSG00000262039	17	47448102	47554350	316	52	450584	7.6655	8.91e-15	RP11-81K2.1
ENSG00000140506	15	75105057	75118099	37	9	450584	7.6635	9.05e-15	LMAN1L
ENSG00000164867	7	150688083	150711676	64	18	450584	7.6529	9.83e-15	NOS3
ENSG00000215910	1	11821844	11849642	131	10	450584	7.5789	1.74e-14	C1orf167
ENSG00000183346	10	63422719	63526524	412	32	450584	7.4825	3.65e-14	C10orf107
ENSG00000130592	11	1874200	1913497	181	30	450584	7.4587	4.37e-14	LSP1
ENSG00000011021	1	11866207	11903201	178	14	450584	7.4538	4.54e-14	CLCN6
ENSG00000273049	12	54379629	54428672	84	19	450584	7.4187	5.91e-14	RP11-834C11.12
ENSG00000136379	15	80972025	81047962	284	29	450584	7.3934	7.15e-14	ABHD17C
ENSG00000172789	12	54426637	54429142	6	2	450584	7.3584	9.31e-14	HOXC5
ENSG00000197757	12	54384408	54424607	67	17	450584	7.313	1.31e-13	HOXC6
ENSG00000198740	17	47366568	47439835	161	18	450584	7.2731	1.76e-13	ZNF652
ENSG00000108433	17	45000483	45105003	354	23	450584	7.2589	1.95e-13	GOSR2
ENSG00000139624	12	50523575	50561288	54	7	450584	7.2432	2.19e-13	CERS5
ENSG00000262633	17	45000499	45124520	366	24	450584	7.2335	2.35e-13	RP11-156P1.2
ENSG00000076685	10	104845940	104953056	273	20	450584	7.2056	2.89e-13	NT5C2
ENSG00000124203	20	57766075	57834168	192	42	450584	7.1891	3.26e-13	ZNF831
ENSG00000181495	5	32788945	32791819	5	3	450584	7.1761	3.59e-13	AC026703.1
ENSG00000149596	20	42740335	42816218	323	45	450584	7.1501	4.34e-13	JPH2
ENSG00000085276	3	168801287	169381406	1968	144	450584	7.1485	4.39e-13	MECOM
ENSG00000113389	5	32689176	32791819	259	27	450584	7.1021	6.14e-13	NPR3
ENSG00000169344	16	20344374	20367623	61	7	450584	7.0987	6.3e-13	UMOD
ENSG00000140497	15	75136071	75165706	47	13	450584	7.0485	9.04e-13	SCAMP2
ENSG00000139514	13	30083547	30169825	278	25	450584	7.0277	1.05e-12	SLC7A1
ENSG00000113396	5	127873706	128369335	2049	58	450584	6.9666	1.62e-12	SLC27A6
ENSG00000140474	15	75128457	75135687	19	5	450584	6.954	1.78e-12	ULK3
ENSG00000106038	7	27282164	27290112	15	6	450584	6.9414	1.94e-12	EVX1
ENSG00000164116	4	156587863	156653501	204	35	450584	6.8972	2.65e-12	GUCY1A3
ENSG00000172818	11	65554493	65564690	26	7	450584	6.8733	3.14e-12	OVOL1
ENSG00000171303	2	26915619	26956288	82	13	450584	6.8676	3.26e-12	KCNK3
ENSG00000134571	11	47352957	47374253	53	19	450584	6.8603	3.44e-12	MYBPC3
ENSG00000140505	15	75041185	75048543	19	9	450584	6.8273	4.33e-12	CYP1A2
ENSG00000116489	1	113161795	113214241	82	15	450584	6.7822	5.92e-12	CAPZA1
ENSG00000204842	12	111890018	112037480	184	24	450584	6.7638	6.72e-12	ATXN2
ENSG00000167085	17	47481414	47492246	35	14	450584	6.7499	7.4e-12	PHB
ENSG00000111252	12	111843752	111889427	59	12	450584	6.7371	8.08e-12	SH2B3
ENSG00000180573	6	26124373	26139344	53	12	450584	6.7084	9.84e-12	HIST1H2AC
ENSG00000079313	19	1815248	1848452	77	12	450584	6.7061	1e-11	REXO1
ENSG00000070961	12	89981828	90103077	215	28	450584	6.6911	1.11e-11	ATP2B1
ENSG00000121068	17	59477257	59486827	24	4	450584	6.6622	1.35e-11	TBX2
ENSG00000204314	6	32116136	32122150	7	4	450584	6.6619	1.35e-11	PRRT1
ENSG00000180596	6	26115101	26124154	35	8	450584	6.6516	1.45e-11	HIST1H2BC
ENSG00000204160	1	27153201	27184093	51	11	450584	6.6197	1.8e-11	ZDHHC18
ENSG00000010704	6	26087509	26098571	38	15	450584	6.616	1.84e-11	HFE
ENSG00000142751	1	27202624	27216788	23	6	450584	6.5896	2.21e-11	GPN2
ENSG00000198324	12	111798455	111806925	15	5	450584	6.5684	2.54e-11	FAM109A
ENSG00000007341	1	113066140	113163447	259	21	450584	6.5618	2.66e-11	ST7L
ENSG00000134245	1	113009163	113072787	154	34	450584	6.558	2.73e-11	WNT2B
ENSG00000214435	10	104629273	104661656	101	13	450584	6.5268	3.36e-11	AS3MT
ENSG00000165916	11	47440320	47447993	16	5	450584	6.5231	3.44e-11	PSMC3
ENSG00000253293	7	27210210	27219880	15	7	450584	6.4956	4.13e-11	HOXA10
ENSG00000106031	7	27233122	27239725	14	6	450584	6.4722	4.83e-11	HOXA13
ENSG00000148842	10	104678050	104849978	463	31	450584	6.4693	4.92e-11	CNNM2
ENSG00000221988	6	32121218	32134011	37	15	450584	6.4665	5.02e-11	PPT2
ENSG00000154342	1	228194752	228248961	121	19	450584	6.463	5.13e-11	WNT3A
ENSG00000176920	19	49199228	49209207	38	5	450584	6.4625	5.15e-11	FUT2
ENSG00000213578	15	75118888	75124141	9	4	450584	6.4526	5.5e-11	CPLX3
ENSG00000197548	3	11313995	11599139	689	27	450584	6.4361	6.13e-11	ATG7
ENSG00000155366	1	113243728	113250056	18	6	450584	6.4329	6.26e-11	RHOC
ENSG00000135744	1	230838269	230850043	62	14	450584	6.4261	6.55e-11	AGT
ENSG00000270316	10	104614029	104661656	136	15	450584	6.4202	6.81e-11	C10orf32-ASMT
ENSG00000137944	1	89401456	89458636	122	13	450584	6.4092	7.32e-11	CCBL2
ENSG00000106392	7	7196565	7288282	457	28	450584	6.406	7.47e-11	C1GALT1
ENSG00000204301	6	32162620	32191844	157	32	450584	6.3928	8.14e-11	NOTCH4
ENSG00000204310	6	32135989	32145873	24	10	450584	6.3861	8.51e-11	AGPAT1
ENSG00000160207	21	44949072	45079374	178	18	450584	6.38	8.85e-11	HSF2BP
ENSG00000213676	6	32065953	32096030	84	31	450584	6.3656	9.72e-11	ATF6B
ENSG00000170185	4	144106070	144144983	93	11	450584	6.3638	9.84e-11	USP38
ENSG00000129911	19	1852399	1863567	27	5	450584	6.3473	1.1e-10	KLF16
ENSG00000040633	17	7138347	7143041	5	3	450584	6.334	1.19e-10	PHF23
ENSG00000158186	3	138066539	138124375	168	20	450584	6.3174	1.33e-10	MRAS
ENSG00000160208	21	45079429	45115958	63	9	450584	6.2658	1.85e-10	RRP1B
ENSG00000132535	17	7093209	7123021	58	15	450584	6.2604	1.92e-10	DLG4
ENSG00000141639	18	48086448	48258194	453	56	450584	6.2341	2.27e-10	MAPK4
ENSG00000179142	8	143991975	143999259	31	6	450584	6.224	2.42e-10	CYP11B2
ENSG00000111077	12	53440753	53458156	44	12	450584	6.2201	2.48e-10	TENC1
ENSG00000164270	5	147830595	148056798	604	38	450584	6.2093	2.66e-10	HTR4
ENSG00000198336	17	45277812	45301045	41	11	450584	6.1953	2.91e-10	MYL4
ENSG00000154783	3	14860469	14975895	546	34	450584	6.1936	2.94e-10	FGD5
ENSG00000146215	6	43267448	43276535	15	5	450584	6.1829	3.15e-10	CRIP3
ENSG00000127663	19	4969125	5153606	660	50	450584	6.1754	3.3e-10	KDM4B
ENSG00000271810	1	113245236	113254055	27	9	450584	6.1673	3.47e-10	RP11-426L16.10
ENSG00000110693	11	15987995	16761138	1558	65	450584	6.1638	3.55e-10	SOX6
ENSG00000099331	19	17186591	17325346	526	60	450584	6.1595	3.65e-10	MYO9B
ENSG00000187013	17	59489112	59490641	3	1	450584	6.152	3.83e-10	C17orf82
ENSG00000157388	3	53528683	53847760	872	88	450584	6.1512	3.84e-10	CACNA1D
ENSG00000173039	11	65421067	65430565	18	8	450584	6.1318	4.34e-10	RELA
ENSG00000258388	6	32121622	32139755	53	20	450584	6.1212	4.64e-10	PPT2-EGFL8
ENSG00000177000	1	11845780	11866977	75	10	450584	6.1094	5e-10	MTHFR
ENSG00000164045	3	48198636	48229892	48	17	450584	6.1094	5e-10	CDC25A
ENSG00000078403	10	21823094	22032559	220	45	450584	6.1094	5e-10	MLLT10
ENSG00000198353	12	54410715	54449813	78	15	450584	6.1094	5e-10	HOXC4
ENSG00000089234	12	112079950	112123790	54	18	450584	6.1094	5e-10	BRAP
ENSG00000103653	15	75074398	75095539	48	12	450584	6.1094	5e-10	CSK
ENSG00000182511	15	91426925	91439006	29	5	450584	6.1094	5e-10	FES
ENSG00000181885	17	7163222	7167302	8	4	450584	6.084	5.86e-10	CLDN7
ENSG00000162104	16	4003388	4166186	599	70	450584	6.059	6.85e-10	ADCY9
ENSG00000138795	4	108968701	109090112	259	21	450584	6.0441	7.51e-10	LEF1
ENSG00000138675	4	81187753	81257834	231	33	450584	6.0424	7.59e-10	FGF5
ENSG00000175826	17	7146910	7155810	9	4	450584	6.0368	7.86e-10	CTDNEP1
ENSG00000165915	11	47428683	47438047	25	7	450584	6.0336	8.02e-10	SLC39A13
ENSG00000197136	11	65383244	65404910	44	16	450584	6.0276	8.32e-10	PCNXL3
ENSG00000168477	6	32008931	32083111	236	53	450584	6.0235	8.53e-10	TNXB
ENSG00000181856	17	7184986	7191576	12	6	450584	6.0194	8.75e-10	SLC2A4
ENSG00000262302	17	7150148	7165408	31	7	450584	6.008	9.39e-10	RP1-4G17.5
ENSG00000204469	6	31588497	31605548	82	22	450584	6.0064	9.49e-10	PRRC2A
ENSG00000140718	16	53737875	54155853	1328	116	450584	5.9806	1.11e-09	FTO
ENSG00000173145	10	96075004	96122716	132	17	450584	5.9633	1.24e-09	NOC3L
ENSG00000204371	6	31847536	31865464	61	25	450584	5.9523	1.32e-09	EHMT2
ENSG00000263053	17	79369275	79375658	10	3	450584	5.933	1.49e-09	RP11-1055B8.6
ENSG00000204531	6	31132119	31148508	172	29	450584	5.924	1.57e-09	POU5F1
ENSG00000004975	17	7128660	7137864	13	5	450584	5.9161	1.65e-09	DVL2
ENSG00000142599	1	8412457	8877702	793	35	450584	5.8877	1.96e-09	RERE
ENSG00000120278	6	150920999	151164799	906	67	450584	5.8855	1.98e-09	PLEKHG1
ENSG00000178802	15	75182346	75191798	18	7	450584	5.8848	1.99e-09	MPI
ENSG00000104499	8	143915663	143997922	306	16	450584	5.8808	2.04e-09	GML
ENSG00000090273	1	27226729	27273353	73	13	450584	5.8678	2.21e-09	NUDC
ENSG00000163491	3	27151576	27410951	887	31	450584	5.8399	2.61e-09	NEK10
ENSG00000143761	1	228270361	228286912	29	8	450584	5.8368	2.66e-09	ARF1
ENSG00000165895	11	100558384	100862668	1374	60	450584	5.8165	3e-09	ARHGAP42
ENSG00000167588	12	50497602	50505102	13	7	450584	5.815	3.03e-09	GPD1
ENSG00000134575	11	47260853	47270457	31	7	450584	5.8009	3.3e-09	ACP2
ENSG00000143816	1	228106357	228135599	106	16	450584	5.7866	3.59e-09	WNT9A
ENSG00000170291	17	7154735	7163259	16	4	450584	5.764	4.11e-09	ELP5
ENSG00000144290	2	162280843	162841792	1385	37	450584	5.7607	4.19e-09	SLC4A10
ENSG00000160882	8	143953772	143961262	39	5	450584	5.7586	4.24e-09	CYP11B1
ENSG00000213445	11	65405568	65418401	26	11	450584	5.7364	4.84e-09	SIPA1
ENSG00000229453	3	48348336	48369831	50	5	450584	5.7244	5.19e-09	SPINK8
ENSG00000089169	12	113008184	113336686	616	56	450584	5.7066	5.76e-09	RPH3A
ENSG00000204472	6	31582961	31584798	9	4	450584	5.6977	6.07e-09	AIF1
ENSG00000164048	3	48282590	48340743	111	14	450584	5.6964	6.12e-09	ZNF589
ENSG00000172977	11	65479467	65487075	26	7	450584	5.6759	6.9e-09	KAT5
ENSG00000204385	6	31830969	31846823	71	16	450584	5.6727	7.03e-09	SLC44A4
ENSG00000253350	8	105602961	106431488	2486	145	450584	5.6272	9.16e-09	RP11-127H5.1
ENSG00000171467	6	43274872	43337216	108	21	450584	5.6266	9.19e-09	ZNF318
ENSG00000165124	9	113127531	113342160	851	69	450584	5.6253	9.26e-09	SVEP1
ENSG00000204511	6	31496494	31498009	20	6	450584	5.6216	9.46e-09	MCCD1
ENSG00000172113	3	48334754	48343175	19	4	450584	5.6122	9.99e-09	NME6
ENSG00000176909	19	49215999	49222978	19	5	450584	5.6085	1.02e-08	MAMSTR
ENSG00000126003	20	30780306	30795594	16	6	450584	5.5935	1.11e-08	PLAGL2
ENSG00000182621	20	8112824	8949003	2726	188	450584	5.581	1.2e-08	PLCB1
ENSG00000154358	1	228395831	228566577	555	30	450584	5.5802	1.2e-08	OBSCN
ENSG00000109184	4	52709166	52783003	133	23	450584	5.5664	1.3e-08	DCUN1D4
ENSG00000123096	12	26274924	26452223	613	62	450584	5.5663	1.3e-08	SSPN
ENSG00000204516	6	31462658	31478901	197	23	450584	5.5601	1.35e-08	MICB
ENSG00000162413	1	6650784	6674667	69	21	450584	5.5555	1.38e-08	KLHL21
ENSG00000101346	20	30795683	30826470	43	10	450584	5.5476	1.45e-08	POFUT1
ENSG00000257184	7	27203154	27219632	29	11	450584	5.5366	1.54e-08	RP1-170O19.20
ENSG00000079691	6	25279306	25620758	1550	86	450584	5.5328	1.58e-08	LRRC16A
ENSG00000254870	6	31497996	31514385	109	24	450584	5.5262	1.64e-08	ATP6V1G2-DDX39B
ENSG00000149177	11	48002113	48189670	337	23	450584	5.5258	1.64e-08	PTPRJ
ENSG00000110514	11	47290712	47351582	154	21	450584	5.5156	1.74e-08	MADD
ENSG00000153774	16	75327596	75467383	562	19	450584	5.5155	1.74e-08	CFDP1
ENSG00000004897	17	45195069	45266788	152	24	450584	5.5122	1.77e-08	CDC27
ENSG00000197712	4	38869298	38947360	316	26	450584	5.4957	1.95e-08	FAM114A1
ENSG00000131351	19	17160539	17186435	102	16	450584	5.4946	1.96e-08	HAUS8
ENSG00000124574	6	43395104	43418168	57	18	450584	5.474	2.2e-08	ABCC10
ENSG00000175707	1	27276053	27286897	15	5	450584	5.4666	2.29e-08	C1orf172
ENSG00000003509	2	37458774	37480546	93	20	450584	5.4438	2.61e-08	NDUFAF7
ENSG00000174891	3	157823644	158263519	1283	22	450584	5.4383	2.69e-08	RSRC1
ENSG00000198563	6	31497996	31510225	86	20	450584	5.4371	2.71e-08	DDX39B
ENSG00000204950	11	61276272	61278482	6	2	450584	5.4275	2.86e-08	LRRC10B
ENSG00000143774	1	228327663	228336685	20	8	450584	5.4246	2.9e-08	GUK1
ENSG00000115828	2	37571717	37600465	121	28	450584	5.4007	3.32e-08	QPCT
ENSG00000204344	6	31938868	31950598	29	13	450584	5.4006	3.32e-08	STK19
ENSG00000182704	11	76493295	76509198	45	8	450584	5.4	3.33e-08	TSKU
ENSG00000166689	11	16799842	17035990	824	56	450584	5.3945	3.43e-08	PLEKHA7
ENSG00000148795	10	104590288	104597290	19	4	450584	5.3892	3.54e-08	CYP17A1
ENSG00000112541	6	165740776	166400091	2418	202	450584	5.3837	3.65e-08	PDE10A
ENSG00000149084	11	43577986	43878167	819	35	450584	5.3833	3.66e-08	HSD17B12
ENSG00000156170	8	95907995	96128683	673	38	450584	5.3828	3.67e-08	NDUFAF6
ENSG00000116273	1	6673745	6684093	20	5	450584	5.3654	4.04e-08	PHF13
ENSG00000134574	11	47236493	47260767	59	10	450584	5.3478	4.45e-08	DDB2
ENSG00000060642	1	27113963	27124889	13	4	450584	5.3422	4.59e-08	PIGV
ENSG00000110243	11	116660083	116663136	11	5	450584	5.3391	4.67e-08	APOA5
ENSG00000124564	6	25833294	25882514	163	23	450584	5.3283	4.96e-08	SLC17A3
ENSG00000055118	7	150642049	150675403	86	17	450584	5.3283	4.96e-08	KCNH2
ENSG00000218739	2	37423631	37443336	57	17	450584	5.3268	5e-08	CEBPZ-AS1
ENSG00000105538	19	49223844	49243978	47	8	450584	5.3149	5.34e-08	RASIP1
ENSG00000082438	2	165510134	165700189	624	38	450584	5.3133	5.38e-08	COBLL1
ENSG00000165917	11	47459308	47470730	42	9	450584	5.3045	5.65e-08	RAPSN
ENSG00000261717	16	75446582	75498604	226	17	450584	5.2966	5.9e-08	RP11-77K12.1
ENSG00000165923	11	47681143	47736941	137	18	450584	5.2901	6.11e-08	AGBL2
ENSG00000173531	3	49721380	49726934	8	4	450584	5.2788	6.5e-08	MST1
ENSG00000172922	11	65482367	65488418	18	6	450584	5.2546	7.42e-08	RNASEH2C
ENSG00000178922	1	43916824	43919660	6	3	450584	5.2019	9.86e-08	HYI
ENSG00000178741	15	75212132	75230509	41	10	450584	5.1818	1.1e-07	COX5A
ENSG00000089094	12	121866900	122018920	277	27	450584	5.1765	1.13e-07	KDM2B
ENSG00000137309	6	34204650	34214008	26	10	450584	5.163	1.22e-07	HMGA1
ENSG00000178449	12	50505762	50514240	16	2	450584	5.1612	1.23e-07	COX14
ENSG00000263020	6	31633879	31641323	31	13	450584	5.1543	1.27e-07	CSNK2B-LY6G5B-1181
ENSG00000075413	14	103851729	103970168	304	16	450584	5.1459	1.33e-07	MARK3
ENSG00000072778	17	7120444	7128592	14	5	450584	5.1432	1.35e-07	ACADVL
ENSG00000186660	11	58346584	58388515	96	24	450584	5.1418	1.36e-07	ZFP91
ENSG00000008869	2	37195526	37311485	352	32	450584	5.1392	1.38e-07	HEATR5B
ENSG00000151617	4	148402069	148466106	126	17	450584	5.1243	1.49e-07	EDNRA
ENSG00000198746	1	27216979	27226957	14	7	450584	5.1234	1.5e-07	GPATCH3
ENSG00000117713	1	27022524	27108595	124	12	450584	5.1222	1.51e-07	ARID1A
ENSG00000128585	7	130794855	131181395	1001	99	450584	5.1158	1.56e-07	MKLN1
ENSG00000129214	17	7517382	7536700	41	12	450584	5.1138	1.58e-07	SHBG
ENSG00000075399	16	89773542	89787394	45	18	450584	5.0996	1.7e-07	VPS9D1
ENSG00000164068	3	49726932	49758962	63	15	450584	5.0992	1.71e-07	RNF123
ENSG00000030066	11	47799639	47870107	193	21	450584	5.0923	1.77e-07	NUP160
ENSG00000087460	20	57414773	57486247	192	47	450584	5.0776	1.91e-07	GNAS
ENSG00000175324	8	38020839	38034248	25	7	450584	5.0731	1.96e-07	LSM1
ENSG00000141376	17	58754814	59470199	1116	56	450584	5.0709	1.98e-07	BCAS3
ENSG00000133812	11	9800214	10315754	1922	49	450584	5.0705	1.98e-07	SBF2
ENSG00000170703	17	46839597	46894576	152	18	450584	5.0477	2.24e-07	TTLL6
ENSG00000124562	6	34725183	34741571	53	8	450584	5.0451	2.27e-07	SNRPC
ENSG00000213722	6	31694815	31698394	10	5	450584	5.0362	2.37e-07	DDAH2
ENSG00000129245	17	7494548	7518189	37	10	450584	5.0329	2.42e-07	FXR2
ENSG00000101160	20	57570240	57582302	49	11	450584	5.0249	2.52e-07	CTSZ
ENSG00000176095	3	49761727	49823975	108	16	450584	5.024	2.53e-07	IP6K1
ENSG00000183011	17	7760003	7788556	69	16	450584	5.0226	2.55e-07	LSMD1
ENSG00000169340	16	20370492	20416059	129	18	450584	5.0202	2.58e-07	PDILT
ENSG00000115816	2	37428755	37458856	92	24	450584	5.0141	2.66e-07	CEBPZ
ENSG00000072682	5	131527531	131631008	316	25	450584	5.0035	2.81e-07	P4HA2
ENSG00000255073	11	58346645	58392112	106	25	450584	4.9868	3.07e-07	ZFP91-CNTF
ENSG00000162407	1	56960419	57110974	423	50	450584	4.9794	3.19e-07	PPAP2B
ENSG00000231852	6	32006042	32009447	12	5	450584	4.9677	3.39e-07	CYP21A2
ENSG00000183763	3	49866034	49894007	45	9	450584	4.9672	3.4e-07	TRAIP
ENSG00000118137	11	116706467	116708666	10	4	450584	4.9646	3.44e-07	APOA1
ENSG00000109917	11	116648436	116658766	33	12	450584	4.9634	3.46e-07	ZNF259
ENSG00000145194	3	183967438	184010819	97	19	450584	4.9594	3.54e-07	ECE2
ENSG00000156735	8	38034051	38070819	54	5	450584	4.9572	3.58e-07	BAG4
ENSG00000235750	1	175126123	175162135	109	14	450584	4.9525	3.66e-07	KIAA0040
ENSG00000213654	6	32158543	32163300	12	5	450584	4.948	3.75e-07	GPSM3
ENSG00000170035	2	181831975	181941312	418	20	450584	4.9461	3.79e-07	UBE2E3
ENSG00000047849	3	47892182	48130769	313	29	450584	4.9397	3.91e-07	MAP4
ENSG00000171703	20	62681189	62703700	71	17	450584	4.9343	4.02e-07	TCEA2
ENSG00000172365	11	58189738	58190786	4	2	450584	4.9334	4.04e-07	OR5B2
ENSG00000198898	7	116451124	116562103	204	26	450584	4.9327	4.05e-07	CAPZA2
ENSG00000196821	6	34555065	34664636	298	23	450584	4.9314	4.08e-07	C6orf106
ENSG00000054598	6	1610681	1614127	3	2	450584	4.928	4.15e-07	FOXC1
ENSG00000162913	1	228391207	228401365	31	6	450584	4.9258	4.2e-07	C1orf145
ENSG00000065060	6	34759857	34850915	273	21	450584	4.9183	4.37e-07	UHRF1BP1
ENSG00000117597	1	210001352	210030910	120	16	450584	4.9178	4.38e-07	DIEXF
ENSG00000128510	7	129932974	129964020	96	16	450584	4.9141	4.46e-07	CPA4
ENSG00000178053	3	158288952	158325041	108	14	450584	4.9134	4.47e-07	MLF1
ENSG00000163069	4	52886872	52904648	30	9	450584	4.9098	4.56e-07	SGCB
ENSG00000196639	3	11178779	11305243	392	52	450584	4.9086	4.59e-07	HRH1
ENSG00000172733	8	30853321	30891231	66	16	450584	4.9064	4.64e-07	PURG
ENSG00000161798	12	50355653	50359464	3	2	450584	4.9058	4.65e-07	AQP5
ENSG00000159224	17	47035916	47045958	32	5	450584	4.9034	4.71e-07	GIP
ENSG00000198198	1	43855553	43918321	119	16	450584	4.9008	4.77e-07	SZT2
ENSG00000061918	4	156680144	156728743	147	30	450584	4.8972	4.86e-07	GUCY1B3
ENSG00000204539	6	31082867	31088223	86	11	450584	4.8913	5.01e-07	CDSN
ENSG00000166822	16	75476952	75499395	108	16	450584	4.8881	5.09e-07	TMEM170A
ENSG00000142611	1	2985732	3355185	1288	156	450584	4.8754	5.43e-07	PRDM16
ENSG00000110492	11	46402306	46405375	4	2	450584	4.8709	5.56e-07	MDK
ENSG00000197375	5	131705444	131731306	110	14	450584	4.8642	5.74e-07	SLC22A5
ENSG00000187446	15	41523037	41574043	140	20	450584	4.8548	6.02e-07	CHP1
ENSG00000074755	17	3907739	4046314	511	23	450584	4.8498	6.18e-07	ZZEF1
ENSG00000104880	19	7459999	7537363	319	17	450584	4.8484	6.22e-07	ARHGEF18
ENSG00000178761	15	75192328	75199462	14	7	450584	4.8444	6.35e-07	FAM219B
ENSG00000170927	6	51480098	51952423	1526	61	450584	4.8387	6.53e-07	PKHD1
ENSG00000204305	6	32148745	32152101	18	10	450584	4.837	6.59e-07	AGER
ENSG00000175619	11	48238344	48239314	5	2	450584	4.8306	6.81e-07	OR4B1
ENSG00000137204	6	43263432	43273276	20	8	450584	4.8301	6.82e-07	SLC22A7
ENSG00000204540	6	31082527	31107869	339	29	450584	4.8239	7.04e-07	PSORS1C1
ENSG00000240053	6	31637944	31641553	23	10	450584	4.823	7.07e-07	LY6G5B
ENSG00000169230	5	176730775	176733960	11	6	450584	4.8029	7.82e-07	PRELID1
ENSG00000187778	12	49950327	49961936	24	8	450584	4.8003	7.92e-07	MCRS1
ENSG00000114166	3	20081515	20195896	484	36	450584	4.79	8.34e-07	KAT2B
ENSG00000204351	6	31926857	31937532	42	16	450584	4.7878	8.43e-07	SKIV2L
ENSG00000172037	3	49158547	49170551	18	11	450584	4.7827	8.65e-07	LAMB2
ENSG00000011523	2	65283500	65314138	109	21	450584	4.7734	9.06e-07	CEP68
ENSG00000185650	14	69254377	69263190	21	6	450584	4.7695	9.23e-07	ZFP36L1
ENSG00000134259	1	115828539	115880857	197	39	450584	4.7666	9.37e-07	NGF
ENSG00000189164	19	37861963	37883968	38	11	450584	4.7661	9.39e-07	ZNF527
ENSG00000204536	6	31110216	31126015	162	23	450584	4.7548	9.93e-07	CCHCR1
ENSG00000174473	4	172733405	173962710	3050	122	450584	4.7466	1.03e-06	GALNTL6
ENSG00000152219	11	30344598	30359774	40	8	450584	4.7428	1.05e-06	ARL14EP
ENSG00000163933	3	53122499	53164478	103	11	450584	4.742	1.06e-06	RFT1
ENSG00000061455	5	122424816	122529960	426	35	450584	4.7364	1.09e-06	PRDM6
ENSG00000130177	13	115000362	115038198	104	16	450584	4.7269	1.14e-06	CDC16
ENSG00000166275	10	104613980	104624718	22	6	450584	4.7258	1.15e-06	C10orf32
ENSG00000187266	19	11488236	11495018	8	5	450584	4.723	1.16e-06	EPOR
ENSG00000182372	8	1703944	1734738	110	13	450584	4.72	1.18e-06	CLN8
ENSG00000132510	17	7743222	7758114	30	11	450584	4.7182	1.19e-06	KDM6B
ENSG00000025434	11	47269851	47290396	54	10	450584	4.7166	1.2e-06	NR1H3
ENSG00000132405	4	6910969	7034845	474	28	450584	4.7091	1.24e-06	TBC1D14
ENSG00000141431	18	31158579	31331156	478	40	450584	4.7033	1.28e-06	ASXL3
ENSG00000109758	4	3443614	3451211	34	13	450584	4.6982	1.31e-06	HGFAC
ENSG00000055483	17	76783463	76837523	143	22	450584	4.6954	1.33e-06	USP36
ENSG00000085788	8	38082736	38133076	60	12	450584	4.687	1.39e-06	DDHD2
ENSG00000119487	9	128199672	128469513	708	42	450584	4.6867	1.39e-06	MAPKAP1
ENSG00000205517	19	11495017	11530018	83	9	450584	4.6793	1.44e-06	RGL3
ENSG00000103510	16	31127075	31142714	23	4	450584	4.674	1.48e-06	KAT8
ENSG00000197208	5	131630136	131679899	163	18	450584	4.6598	1.58e-06	SLC22A4
ENSG00000179344	6	32627244	32636160	42	9	450584	4.6596	1.58e-06	HLA-DQB1
ENSG00000152404	11	107197071	107328572	434	29	450584	4.6542	1.63e-06	CWF19L2
ENSG00000137310	6	31126319	31134936	61	12	450584	4.6534	1.63e-06	TCF19
ENSG00000254470	11	65543364	65548273	10	4	450584	4.6513	1.65e-06	AP5B1
ENSG00000104490	8	102698771	103137135	1457	87	450584	4.6457	1.69e-06	NCALD
ENSG00000095059	19	12786531	12792716	9	6	450584	4.6455	1.7e-06	DHPS
ENSG00000157851	2	27070615	27173219	185	17	450584	4.6359	1.78e-06	DPYSL5
ENSG00000257767	12	112191694	112229222	41	9	450584	4.6353	1.78e-06	RP11-162P23.2
ENSG00000167397	16	31102163	31107301	6	2	450584	4.6306	1.82e-06	VKORC1
ENSG00000181873	1	228353516	228369958	32	12	450584	4.6299	1.83e-06	IBA57
ENSG00000089009	12	112842994	112856642	17	8	450584	4.6298	1.83e-06	RPL6
ENSG00000066084	12	50898768	51142450	395	18	450584	4.6245	1.88e-06	DIP2B
ENSG00000147535	8	38120648	38126761	10	5	450584	4.62	1.92e-06	PPAPDC1B
ENSG00000124177	20	40030741	40247133	582	33	450584	4.6183	1.93e-06	CHD6
ENSG00000132823	20	42825136	42839431	54	11	450584	4.6155	1.96e-06	OSER1
ENSG00000214891	11	49075266	49080664	15	4	450584	4.6139	1.98e-06	TRIM64C
ENSG00000159199	17	46970127	46973233	8	3	450584	4.6137	1.98e-06	ATP5G1
ENSG00000204991	16	89884587	89937727	182	23	450584	4.6118	2e-06	SPIRE2
ENSG00000110245	11	116700422	116703788	18	6	450584	4.6111	2e-06	APOC3
ENSG00000171105	19	7112266	7294045	678	74	450584	4.5963	2.15e-06	INSR
ENSG00000066336	11	47376411	47400127	79	12	450584	4.5946	2.17e-06	SPI1
ENSG00000066382	11	30406040	30608419	605	47	450584	4.5927	2.19e-06	MPPED2
ENSG00000077809	7	74071994	74175026	99	15	450584	4.583	2.29e-06	GTF2I
ENSG00000176349	7	1878222	1889567	78	12	450584	4.5821	2.3e-06	AC110781.3
ENSG00000159202	17	46985731	47006418	58	5	450584	4.5806	2.32e-06	UBE2Z
ENSG00000129255	17	7486847	7496107	17	9	450584	4.5766	2.36e-06	MPDU1
ENSG00000198920	17	6481468	6544247	197	20	450584	4.5751	2.38e-06	KIAA0753
ENSG00000103507	16	31117428	31124110	8	3	450584	4.5749	2.38e-06	BCKDK
ENSG00000157613	11	46299212	46342972	90	20	450584	4.573	2.4e-06	CREB3L1
ENSG00000167778	12	53458388	53473204	29	8	450584	4.5721	2.41e-06	SPRYD3
ENSG00000197536	5	131746328	131811736	221	25	450584	4.5699	2.44e-06	C5orf56
ENSG00000150995	3	4535032	4889524	1225	155	450584	4.5657	2.49e-06	ITPR1
ENSG00000101336	20	30639991	30689659	135	23	450584	4.5642	2.51e-06	HCK
ENSG00000188993	4	52859868	52883786	41	14	450584	4.5633	2.52e-06	LRRC66
ENSG00000173013	4	7042579	7044728	3	2	450584	4.5622	2.53e-06	CCDC96
ENSG00000147905	9	37120536	37358146	377	30	450584	4.561	2.55e-06	ZCCHC7
ENSG00000135213	7	75046066	75115548	98	18	450584	4.5605	2.55e-06	POM121C
ENSG00000183023	2	40324410	40838193	2018	125	450584	4.5584	2.58e-06	SLC8A1
ENSG00000268861	19	7445850	7535131	340	16	450584	4.5582	2.58e-06	CTD-2207O23.3
ENSG00000187492	3	49828165	49837268	21	9	450584	4.5539	2.63e-06	CDHR4
ENSG00000239697	17	7452208	7464925	35	10	450584	4.5526	2.65e-06	TNFSF12
ENSG00000248871	17	7452416	7464918	35	10	450584	4.5526	2.65e-06	TNFSF12-TNFSF13

## Sheet: Table S6
Supplementary Table S6. The top 10 gene-set of MAGMA gene-set analysis.
GeneSet	Ngenes	Beta	Beta STD	SE	P-value	Pbon
GO bp:go positive regulation of gene expression	1840	0.12143	0.036084	0.025213	7.3746e-07	0.0114181
GO bp:go positive regulation of biosynthetic process	1862	0.11719	0.035008	0.024858	1.222e-06	0.018919
GO bp:go positive regulation of rna biosynthetic process	1520	0.12794	0.034878	0.027382	1.5003e-06	0.0232261
GO bp:go regulation of ras protein signal transduction	221	0.32901	0.035463	0.07099	1.8012e-06	0.0278826
Curated gene sets:reactome cellular senescence	171	0.36201	0.034369	0.078862	2.2277e-06	0.0344826
Curated gene sets:schaeffer prostate development 6hr dn	446	0.21547	0.032792	0.047536	2.9308e-06	0.0453629
GO bp:go positive regulation of transcription by rna polymerase ii	1126	0.14342	0.034034	0.031712	3.0733e-06	0.0475655
GO bp:go negative regulation of cell growth	171	0.36337	0.034498	0.080378	3.1008e-06	0.047988
Curated gene sets:perez tp53 targets	1103	0.14134	0.033217	0.031959	4.9067e-06	0.0759312
GO bp:go regulation of cell differentiation	1706	0.11614	0.033362	0.026485	5.8284e-06	0.0901887

## Sheet: Table S7
Supplementary Table S7. UTMOST Single tissue analysis.
Tissue	Ensemeble ID	Gene symbole	zscore	effect size	pvalue	var g	pred perf r2	pred perf pval	pred_perf_qval	n snps used	n snps in cov	n snps in model
Adipose_Subcutaneous	ENSG00000171303	KCNK3	-8.20864	-1.02974	2.2371e-16	0.000975828	0.5	1e-10	1e-10	7	8	469
Adipose_Subcutaneous	ENSG00000143970	ASXL2	-7.45332	-3.98025	9.1023e-14	5.2291e-05	0.5	1e-10	1e-10	7	9	79
Adipose_Subcutaneous	ENSG00000163792	TCF23	-6.3123	-32.0085	2.74924e-10	6.15193e-07	0.5	1e-10	1e-10	3	5	189
Adipose_Subcutaneous	ENSG00000170185	USP38	5.95871	1.04037	2.5424e-09	0.000537208	0.5	1e-10	1e-10	9	11	170
Adipose_Subcutaneous	ENSG00000138792	ENPEP	5.6822	0.918207	1.32973e-08	0.000592243	0.5	1e-10	1e-10	24	33	539
Adipose_Subcutaneous	ENSG00000206869	SNORA70F	5.62061	1.67046	1.90289e-08	0.00017033	0.5	1e-10	1e-10	5	5	199
Adipose_Subcutaneous	ENSG00000115232	ITGA4	5.42318	4.62629	5.85487e-08	2.12295e-05	0.5	1e-10	1e-10	4	5	96
Adipose_Subcutaneous	ENSG00000249604	ENSG00000249604	-5.32489	-9.61408	1.01013e-07	4.48308e-06	0.5	1e-10	1e-10	3	3	466
Adipose_Subcutaneous	ENSG00000084733	RAB10	-5.13689	-3.31778	2.79327e-07	3.73068e-05	0.5	1e-10	1e-10	6	7	111
Adipose_Subcutaneous	ENSG00000145425	RPS3A	5.00385	2.46393	5.61963e-07	6.41187e-05	0.5	1e-10	1e-10	8	8	106
Adipose_Subcutaneous	ENSG00000229951	FOSL2-AS1	-4.86129	-0.928514	1.16625e-06	0.000426614	0.5	1e-10	1e-10	15	22	343
Adipose_Subcutaneous	ENSG00000109686	SH3D19	-4.8599	-0.680829	1.17446e-06	0.000767574	0.5	1e-10	1e-10	4	4	101
Adipose_Subcutaneous	ENSG00000229122	AGBL5-IT1	-4.82809	-1.2605	1.37848e-06	0.000221618	0.5	1e-10	1e-10	3	3	407
Adipose_Subcutaneous	ENSG00000109332	UBE2D3	-4.66296	-0.746906	3.117e-06	0.000551602	0.5	1e-10	1e-10	10	10	125
Adipose_Visceral_Omentum	ENSG00000163792	TCF23	-6.76082	-12.1577	1.37214e-11	4.88586e-06	0.5	1e-10	1e-10	3	5	189
Adipose_Visceral_Omentum	ENSG00000171303	KCNK3	-6.46997	-1.04852	9.80228e-11	0.000588924	0.5	1e-10	1e-10	8	9	469
Adipose_Visceral_Omentum	ENSG00000249604	ENSG00000249604	-5.3738	-11.8686	7.70926e-08	2.9953e-06	0.5	1e-10	1e-10	3	3	466
Adipose_Visceral_Omentum	ENSG00000170185	USP38	5.27237	0.704089	1.34677e-07	0.000879499	0.5	1e-10	1e-10	9	10	170
Adipose_Visceral_Omentum	ENSG00000229122	AGBL5-IT1	-5.14751	-2.30196	2.63967e-07	7.52673e-05	0.5	1e-10	1e-10	3	3	407
Adipose_Visceral_Omentum	ENSG00000206869	SNORA70F	4.96761	8.0321	6.77837e-07	5.61897e-06	0.5	1e-10	1e-10	3	3	199
Adipose_Visceral_Omentum	ENSG00000115271	GCA	4.75948	3.532	1.94093e-06	2.77234e-05	0.5	1e-10	1e-10	5	6	51
Adrenal_Gland	ENSG00000152785	BMP3	-8.92383	-2.48065	4.50435e-19	0.000183386	0.5	1e-10	1e-10	16	21	425
Adrenal_Gland	ENSG00000171303	KCNK3	8.63854	3.14082	5.69366e-18	0.000114616	0.5	1e-10	1e-10	7	8	469
Adrenal_Gland	ENSG00000084733	RAB10	-6.55728	-2.52804	5.47981e-11	0.000106703	0.5	1e-10	1e-10	6	7	111
Adrenal_Gland	ENSG00000138795	LEF1	-6.11873	-1.09969	9.43256e-10	0.0004625	0.5	1e-10	1e-10	5	7	82
Adrenal_Gland	ENSG00000163792	TCF23	-5.58381	-5.6697	2.35303e-08	1.52937e-05	0.5	1e-10	1e-10	3	5	189
Adrenal_Gland	ENSG00000163793	DNAJC5G	-5.25958	-1.60203	1.44384e-07	0.00016611	0.5	1e-10	1e-10	9	11	295
Adrenal_Gland	ENSG00000157851	DPYSL5	-5.11741	-0.498187	3.09757e-07	0.00167559	0.5	1e-10	1e-10	2	3	267
Adrenal_Gland	ENSG00000198380	GFPT1	-5.04068	-1.08298	4.63891e-07	0.000319198	0.5	1e-10	1e-10	10	10	204
Adrenal_Gland	ENSG00000206869	SNORA70F	5.01989	2.21648	5.17022e-07	7.55737e-05	0.5	1e-10	1e-10	4	4	199
Adrenal_Gland	ENSG00000143942	CHAC2	-4.99566	-2.91032	5.86358e-07	4.47585e-05	0.5	1e-10	1e-10	8	10	113
Artery_Aorta	ENSG00000163792	TCF23	-6.71151	-11.2637	1.92623e-11	5.61068e-06	0.5	1e-10	1e-10	2	4	189
Artery_Aorta	ENSG00000170185	USP38	5.78143	1.78622	7.40675e-09	0.000175289	0.5	1e-10	1e-10	9	11	170
Artery_Aorta	ENSG00000206869	SNORA70F	5.59108	1.80893	2.25666e-08	0.000138512	0.5	1e-10	1e-10	5	5	199
Artery_Aorta	ENSG00000163793	DNAJC5G	-5.32895	-1.77798	9.87818e-08	0.000143559	0.5	1e-10	1e-10	9	11	295
Artery_Aorta	ENSG00000249604	ENSG00000249604	-5.31216	-11.6425	1.08334e-07	3.05705e-06	0.5	1e-10	1e-10	3	3	466
Artery_Aorta	ENSG00000138795	LEF1	5.04611	0.558574	4.50888e-07	0.00118606	0.5	1e-10	1e-10	4	6	82
Artery_Aorta	ENSG00000182263	FIGN	-4.96107	-0.616899	7.01054e-07	0.000948367	0.5	1e-10	1e-10	11	12	460
Artery_Aorta	ENSG00000162929	SANBR	-4.65968	-1.07818	3.16702e-06	0.00028141	0.5	1e-10	1e-10	11	13	87
Artery_Coronary	ENSG00000171303	KCNK3	-8.37671	-1.89377	5.44285e-17	0.000292302	0.5	1e-10	1e-10	8	9	469
Artery_Coronary	ENSG00000084733	RAB10	-7.01844	-2.40514	2.24358e-12	0.000133594	0.5	1e-10	1e-10	5	5	111
Artery_Coronary	ENSG00000152785	BMP3	6.31111	2.45683	2.77045e-10	9.16879e-05	0.5	1e-10	1e-10	16	21	425
Artery_Coronary	ENSG00000138795	LEF1	5.62143	1.0102	1.8938e-08	0.000465009	0.5	1e-10	1e-10	5	7	82
Artery_Coronary	ENSG00000138792	ENPEP	5.17055	0.299651	2.33402e-07	0.0046147	0.5	1e-10	1e-10	24	33	539
Artery_Coronary	ENSG00000138793	No results	-4.98372	-9.41942	6.23747e-07	4.07448e-06	0.5	1e-10	1e-10	3	3	466
Artery_Coronary	ENSG00000138794	CASP6	4.84459	2.74968	1.26872e-06	4.93361e-05	0.5	1e-10	1e-10	4	6	91
Artery_Tibial	ENSG00000249604	ENSG00000249604	-5.99159	-14.0855	2.078e-09	2.66282e-06	0.5	1e-10	1e-10	3	3	466
Artery_Tibial	ENSG00000138795	LEF1	5.9244	1.09565	3.13446e-09	0.000431039	0.5	1e-10	1e-10	5	7	82
Artery_Tibial	ENSG00000170185	USP38	5.38835	2.22948	7.11071e-08	9.13535e-05	0.5	1e-10	1e-10	8	10	170
Artery_Tibial	ENSG00000206869	SNORA70F	5.28091	3.98373	1.28546e-07	2.62193e-05	0.5	1e-10	1e-10	5	5	199
Artery_Tibial	ENSG00000171303	KCNK3	-5.17229	-1.67774	2.31237e-07	0.000151832	0.5	1e-10	1e-10	7	8	469
Artery_Tibial	ENSG00000169604	ANTXR1	5.07293	2.02184	3.91745e-07	9.48575e-05	0.5	1e-10	1e-10	7	8	60
Artery_Tibial	ENSG00000082438	COBLL1	4.79921	1.23811	1.59289e-06	0.000228095	0.5	1e-10	1e-10	8	8	415
Artery_Tibial	ENSG00000229122	AGBL5-IT1	-4.7193	-1.89229	2.36654e-06	9.26979e-05	0.5	1e-10	1e-10	3	3	407
Brain_Amygdala	ENSG00000171303	KCNK3	7.81508	0.529328	5.49281e-15	0.00339671	0.5	1e-10	1e-10	8	9	469
Brain_Amygdala	ENSG00000143970	ASXL2	6.56419	1.94509	5.23168e-11	0.000169876	0.5	1e-10	1e-10	7	9	79
Brain_Amygdala	ENSG00000170180	GYPA	-6.27801	-0.664709	3.42925e-10	0.00137862	0.5	1e-10	1e-10	3	3	169
Brain_Amygdala	ENSG00000157851	DPYSL5	-5.84847	-0.170378	4.96119e-09	0.0186747	0.5	1e-10	1e-10	2	3	267
Brain_Amygdala	ENSG00000152785	BMP3	-5.67949	-1.06365	1.35101e-08	0.000413795	0.5	1e-10	1e-10	16	21	425
Brain_Amygdala	ENSG00000224331	ENSG00000224331	5.43407	0.701778	5.50842e-08	0.000939322	0.5	1e-10	1e-10	21	24	379
Brain_Amygdala	ENSG00000109686	SH3D19	-5.37652	-0.581054	7.59381e-08	0.00130194	0.5	1e-10	1e-10	5	5	101
Brain_Amygdala	ENSG00000227115	LINC01630	5.35048	1.36445	8.77225e-08	0.000230858	0.5	1e-10	1e-10	4	7	195
Brain_Amygdala	ENSG00000068912	ERLEC1	-5.32949	-0.958928	9.84868e-08	0.000472543	0.5	1e-10	1e-10	9	10	130
Brain_Amygdala	ENSG00000170185	USP38	-5.12151	-0.998015	3.03092e-07	0.00042223	0.5	1e-10	1e-10	9	11	170
Brain_Amygdala	ENSG00000138802	SEC24B	-5.11541	-0.619346	3.13063e-07	0.00103996	0.5	1e-10	1e-10	8	9	114
Brain_Amygdala	ENSG00000236296	GUSBP5	-5.06056	-0.598295	4.18035e-07	0.0011014	0.5	1e-10	1e-10	22	27	521
Brain_Amygdala	ENSG00000082438	COBLL1	4.84402	0.514533	1.27235e-06	0.0013248	0.5	1e-10	1e-10	8	8	415
Brain_Amygdala	ENSG00000163792	TCF23	4.74753	2.54216	2.05914e-06	5.52311e-05	0.5	1e-10	1e-10	3	5	189
Brain_Amygdala	ENSG00000179010	MRFAP1	4.73982	0.359566	2.13904e-06	0.00271712	0.5	1e-10	1e-10	9	14	113
Brain_Anterior_cingulate_cortex_BA24	ENSG00000115290	GRB14	-6.45977	-0.720594	1.04862e-10	0.00122408	0.5	1e-10	1e-10	29	33	415
Brain_Anterior_cingulate_cortex_BA25	ENSG00000229122	AGBL5-IT1	-6.3145	-0.701918	2.71029e-10	0.00122315	0.5	1e-10	1e-10	3	3	407
Brain_Anterior_cingulate_cortex_BA26	ENSG00000157851	DPYSL5	-6.24916	-0.286154	4.12662e-10	0.00754999	0.5	1e-10	1e-10	2	3	267
Brain_Anterior_cingulate_cortex_BA27	ENSG00000227115	LINC01630	-5.78726	-1.79256	7.15428e-09	0.000154819	0.5	1e-10	1e-10	2	6	195
Brain_Anterior_cingulate_cortex_BA28	ENSG00000109686	SH3D19	-5.40353	-0.487997	6.53427e-08	0.00186545	0.5	1e-10	1e-10	5	5	101
Brain_Anterior_cingulate_cortex_BA29	ENSG00000224331	ENSG00000224331	5.40203	0.374275	6.58905e-08	0.00318298	0.5	1e-10	1e-10	22	25	379
Brain_Anterior_cingulate_cortex_BA30	ENSG00000061918	GUCY1B1	5.34516	1.54096	9.03391e-08	0.000173947	0.5	1e-10	1e-10	7	9	117
Brain_Anterior_cingulate_cortex_BA31	ENSG00000163793	DNAJC5G	5.11115	1.03759	3.20203e-07	0.000379766	0.5	1e-10	1e-10	9	11	295
Brain_Anterior_cingulate_cortex_BA32	ENSG00000082438	COBLL1	5.05177	0.398731	4.3774e-07	0.00238355	0.5	1e-10	1e-10	8	8	415
Brain_Anterior_cingulate_cortex_BA33	ENSG00000143921	ABCG8	4.84745	0.268569	1.25058e-06	0.00515995	0.5	1e-10	1e-10	19	23	287
Brain_Anterior_cingulate_cortex_BA34	ENSG00000014824	SLC30A9	-4.82085	-0.472406	1.42949e-06	0.0018372	0.5	1e-10	1e-10	7	8	312
Brain_Anterior_cingulate_cortex_BA35	ENSG00000170180	GYPA	-4.74087	-1.45982	2.12805e-06	0.000162837	0.5	1e-10	1e-10	3	3	169
Brain_Anterior_cingulate_cortex_BA36	ENSG00000162924	REL	-4.6885	-0.850336	2.75211e-06	0.000461777	0.5	1e-10	1e-10	5	6	88
Brain_Anterior_cingulate_cortex_BA37	ENSG00000084693	AGBL5	-4.67449	-2.65182	2.94682e-06	4.91632e-05	0.5	1e-10	1e-10	4	6	91
Brain_Caudate_basal_ganglia	ENSG00000171303	KCNK3	9.08967	0.422324	9.93446e-20	0.00708444	0.5	1e-10	1e-10	8	9	469
Brain_Caudate_basal_ganglia	ENSG00000143970	ASXL2	-5.86549	-4.12371	4.47797e-09	3.02937e-05	0.5	1e-10	1e-10	8	10	79
Brain_Caudate_basal_ganglia	ENSG00000157851	DPYSL5	-5.64423	-0.498137	1.65918e-08	0.00203585	0.5	1e-10	1e-10	2	3	267
Brain_Caudate_basal_ganglia	ENSG00000229122	AGBL5-IT1	-5.52029	-0.441214	3.3844e-08	0.00236608	0.5	1e-10	1e-10	3	3	407
Brain_Caudate_basal_ganglia	ENSG00000138792	ENPEP	5.24862	0.432246	1.53246e-07	0.00232923	0.5	1e-10	1e-10	24	33	539
Brain_Caudate_basal_ganglia	ENSG00000170180	GYPA	5.21794	0.908962	1.80926e-07	0.000509381	0.5	1e-10	1e-10	3	3	169
Brain_Caudate_basal_ganglia	ENSG00000109686	SH3D19	-5.1362	-0.341895	2.80347e-07	0.00342545	0.5	1e-10	1e-10	5	5	101
Brain_Caudate_basal_ganglia	ENSG00000119777	TMEM214	4.81237	1.84202	1.49153e-06	0.000108199	0.5	1e-10	1e-10	5	5	62
Brain_Caudate_basal_ganglia	ENSG00000082438	COBLL1	4.76328	0.632235	1.90469e-06	0.000848231	0.5	1e-10	1e-10	8	8	415
Brain_Caudate_basal_ganglia	ENSG00000144152	FBLN7	4.71429	0.436286	2.42556e-06	0.0017375	0.5	1e-10	1e-10	20	26	419
Brain_Cerebellar_Hemisphere	ENSG00000152785	BMP3	-9.37516	-0.900509	6.90693e-21	0.00151994	0.5	1e-10	1e-10	17	23	425
Brain_Cerebellar_Hemisphere	ENSG00000229122	AGBL5-IT1	-7.73724	-3.93918	1.01596e-14	5.7854e-05	0.5	1e-10	1e-10	3	3	407
Brain_Cerebellar_Hemisphere	ENSG00000143970	ASXL2	-7.42956	-2.26264	1.08956e-13	0.000161219	0.5	1e-10	1e-10	8	10	79
Brain_Cerebellar_Hemisphere	ENSG00000182263	FIGN	-6.69133	-0.823972	2.21155e-11	0.000966094	0.5	1e-10	1e-10	11	12	460
Brain_Cerebellar_Hemisphere	ENSG00000249604	ENSG00000249604	-6.16113	-49.1561	7.22278e-10	2.31451e-07	0.5	1e-10	1e-10	3	3	466
Brain_Cerebellar_Hemisphere	ENSG00000084693	AGBL5	5.37624	1.92388	7.60575e-08	0.000123849	0.5	1e-10	1e-10	4	6	91
Brain_Cerebellar_Hemisphere	ENSG00000157851	DPYSL5	-5.32894	-0.201582	9.87883e-08	0.0110912	0.5	1e-10	1e-10	2	3	267
Brain_Cerebellar_Hemisphere	ENSG00000109686	SH3D19	5.18845	0.157826	2.12052e-07	0.0164227	0.5	1e-10	1e-10	5	5	101
Brain_Cerebellar_Hemisphere	ENSG00000115290	GRB14	5.1699	0.296354	2.34218e-07	0.00457762	0.5	1e-10	1e-10	29	33	415
Brain_Cerebellar_Hemisphere	ENSG00000138792	ENPEP	5.16001	0.438895	2.46943e-07	0.00215836	0.5	1e-10	1e-10	24	33	539
Brain_Cerebellar_Hemisphere	ENSG00000157833	GAREM2	5.12441	1.06292	2.98468e-07	0.000365743	0.5	1e-10	1e-10	20	24	237
Brain_Cerebellar_Hemisphere	ENSG00000084733	RAB10	4.9996	1.7319	5.74505e-07	0.000131965	0.5	1e-10	1e-10	6	7	111
Brain_Cerebellar_Hemisphere	ENSG00000119777	TMEM214	-4.9265	-2.93421	8.37154e-07	4.47292e-05	0.5	1e-10	1e-10	5	6	62
Brain_Cerebellar_Hemisphere	ENSG00000115902	SLC1A4	4.89849	1.03924	9.65764e-07	0.000345765	0.5	1e-10	1e-10	8	12	200
Brain_Cerebellar_Hemisphere	ENSG00000115648	MLPH	4.6632	6.91228	3.11326e-06	6.84018e-06	0.5	1e-10	1e-10	4	4	130
Brain_Cerebellum	ENSG00000152785	BMP3	-10.2533	-0.858083	1.14331e-24	0.00202166	0.5	1e-10	1e-10	15	21	425
Brain_Cerebellum	ENSG00000143970	ASXL2	-7.80956	-1.94968	5.73889e-15	0.0002395	0.5	1e-10	1e-10	8	10	79
Brain_Cerebellum	ENSG00000171303	KCNK3	-7.69306	-1.65886	1.43661e-14	0.000324902	0.5	1e-10	1e-10	8	9	469
Brain_Cerebellum	ENSG00000229122	AGBL5-IT1	-6.42777	-0.942607	1.29488e-10	0.000701536	0.5	1e-10	1e-10	3	3	407
Brain_Cerebellum	ENSG00000182263	FIGN	-6.33842	-0.800896	2.32134e-10	0.000917674	0.5	1e-10	1e-10	10	11	460
Brain_Cerebellum	ENSG00000138795	LEF1	-6.233	-0.665089	4.57572e-10	0.00130088	0.5	1e-10	1e-10	5	6	82
Brain_Cerebellum	ENSG00000170185	USP38	5.95207	0.741985	2.64774e-09	0.00104405	0.5	1e-10	1e-10	9	11	170
Brain_Cerebellum	ENSG00000157851	DPYSL5	-5.90184	-0.230134	3.59468e-09	0.0104219	0.5	1e-10	1e-10	2	3	267
Brain_Cerebellum	ENSG00000153253	SCN3A	5.81263	0.614784	6.14972e-09	0.00137103	0.5	1e-10	1e-10	21	25	428
Brain_Cerebellum	ENSG00000109686	SH3D19	4.9584	0.197998	7.10776e-07	0.00953168	0.5	1e-10	1e-10	5	5	101
Brain_Cortex	ENSG00000152785	BMP3	-8.64907	-1.30737	5.1923e-18	0.000613933	0.5	1e-10	1e-10	15	21	425
Brain_Cortex	ENSG00000171303	KCNK3	8.34813	0.836592	6.93522e-17	0.0015466	0.5	1e-10	1e-10	8	9	469
Brain_Cortex	ENSG00000138792	ENPEP	6.53942	0.441615	6.17566e-11	0.00340123	0.5	1e-10	1e-10	24	33	539
Brain_Cortex	ENSG00000138795	LEF1	-6.29705	-0.87382	3.03362e-10	0.000763269	0.5	1e-10	1e-10	5	7	82
Brain_Cortex	ENSG00000221843	C2orf16	6.25629	2.28843	3.9424e-10	0.000111713	0.5	1e-10	1e-10	13	17	446
Brain_Cortex	ENSG00000229122	AGBL5-IT1	-6.09043	-0.86029	1.1261e-09	0.000757039	0.5	1e-10	1e-10	3	3	407
Brain_Cortex	ENSG00000157851	DPYSL5	-5.66592	-0.191261	1.4624e-08	0.0139154	0.5	1e-10	1e-10	2	3	267
Brain_Cortex	ENSG00000249604	ENSG00000249604	-5.64692	-74.3606	1.63347e-08	8.63718e-08	0.5	1e-10	1e-10	3	3	466
Brain_Cortex	ENSG00000084734	GCKR	5.40039	0.843196	6.64961e-08	0.000619737	0.5	1e-10	1e-10	14	19	443
Brain_Cortex	ENSG00000119777	TMEM214	-5.38442	-1.59569	7.26782e-08	0.000179106	0.5	1e-10	1e-10	5	6	62
Brain_Cortex	ENSG00000232021	LEF1-AS1	5.04465	1.5191	4.54359e-07	0.00016383	0.5	1e-10	1e-10	12	17	444
Brain_Cortex	ENSG00000109686	SH3D19	4.98752	2.2273	6.11591e-07	7.83779e-05	0.5	1e-10	1e-10	5	5	101
Brain_Cortex	ENSG00000091157	WDR7	4.96565	0.670919	6.84718e-07	0.000789119	0.5	1e-10	1e-10	5	6	136
Brain_Cortex	ENSG00000115648	MLPH	-4.87852	-3.64622	1.06885e-06	2.69788e-05	0.5	1e-10	1e-10	4	4	130
Brain_Cortex	ENSG00000082438	COBLL1	4.79686	0.455753	1.61169e-06	0.00163199	0.5	1e-10	1e-10	8	8	415
Brain_Frontal_Cortex_BA9	ENSG00000249604	ENSG00000249604	6.56302	23.0618	5.27278e-11	1.20175e-06	0.5	1e-10	1e-10	3	3	466
Brain_Frontal_Cortex_BA10	ENSG00000157851	DPYSL5	-6.10288	-0.217181	1.04171e-09	0.0125059	0.5	1e-10	1e-10	2	3	267
Brain_Frontal_Cortex_BA11	ENSG00000224331	ENSG00000224331	6.09754	0.796549	1.07713e-09	0.000906052	0.5	1e-10	1e-10	22	25	379
Brain_Frontal_Cortex_BA12	ENSG00000171303	KCNK3	5.41609	0.483351	6.0915e-08	0.00200283	0.5	1e-10	1e-10	8	9	469
Brain_Frontal_Cortex_BA13	ENSG00000152785	BMP3	-5.1772	-0.545552	2.25243e-07	0.00123196	0.5	1e-10	1e-10	17	23	425
Brain_Frontal_Cortex_BA14	ENSG00000115648	MLPH	5.15634	5.88017	2.51821e-07	1.13606e-05	0.5	1e-10	1e-10	4	4	130
Brain_Frontal_Cortex_BA15	ENSG00000229122	AGBL5-IT1	-5.13112	-0.440439	2.8803e-07	0.00205081	0.5	1e-10	1e-10	3	3	407
Brain_Frontal_Cortex_BA16	ENSG00000164023	SGMS2	4.91063	6.56167	9.07858e-07	8.28171e-06	0.5	1e-10	1e-10	5	11	96
Brain_Frontal_Cortex_BA17	ENSG00000082438	COBLL1	4.73172	0.379979	2.22628e-06	0.0023355	0.5	1e-10	1e-10	8	8	415
Brain_Hippocampus	ENSG00000152785	BMP3	-7.87769	-1.8956	3.33495e-15	0.000243153	0.5	1e-10	1e-10	16	22	425
Brain_Hippocampus	ENSG00000229122	AGBL5-IT1	-6.74181	-2.73241	1.56424e-11	9.15951e-05	0.5	1e-10	1e-10	3	3	407
Brain_Hippocampus	ENSG00000163793	DNAJC5G	-5.55366	-1.83776	2.79745e-08	0.000144458	0.5	1e-10	1e-10	9	11	295
Brain_Hippocampus	ENSG00000109686	SH3D19	-5.51128	-1.10297	3.56239e-08	0.000380557	0.5	1e-10	1e-10	5	5	101
Brain_Hippocampus	ENSG00000143970	ASXL2	5.25333	2.58858	1.49377e-07	6.12076e-05	0.5	1e-10	1e-10	8	10	79
Brain_Hippocampus	ENSG00000138795	LEF1	-5.22153	-1.08885	1.77447e-07	0.000332177	0.5	1e-10	1e-10	5	7	82
Brain_Hippocampus	ENSG00000170185	USP38	5.17313	2.20057	2.30206e-07	8.6868e-05	0.5	1e-10	1e-10	9	11	170
Brain_Hippocampus	ENSG00000171303	KCNK3	5.15431	0.51549	2.54568e-07	0.00156464	0.5	1e-10	1e-10	8	9	469
Brain_Hippocampus	ENSG00000157851	DPYSL5	-5.04333	-0.367568	4.57501e-07	0.00299019	0.5	1e-10	1e-10	2	3	267
Brain_Hippocampus	ENSG00000082438	COBLL1	4.68725	0.421803	2.76901e-06	0.00185964	0.5	1e-10	1e-10	8	8	415
Brain_Hypothalamus	ENSG00000229122	AGBL5-IT1	-9.35362	-3.44008	8.46959e-21	0.000110645	0.5	1e-10	1e-10	3	3	407
Brain_Hypothalamus	ENSG00000084733	RAB10	6.89306	2.70325	5.46055e-12	0.000102173	0.5	1e-10	1e-10	6	7	111
Brain_Hypothalamus	ENSG00000170180	GYPA	-6.42264	-3.3577	1.33929e-10	5.65515e-05	0.5	1e-10	1e-10	3	3	169
Brain_Hypothalamus	ENSG00000157851	DPYSL5	-5.81131	-0.337131	6.19847e-09	0.00470965	0.5	1e-10	1e-10	2	3	267
Brain_Hypothalamus	ENSG00000182263	FIGN	-5.63225	-0.778123	1.77874e-08	0.000769204	0.5	1e-10	1e-10	10	11	460
Brain_Hypothalamus	ENSG00000138792	ENPEP	5.4874	0.68001	4.07895e-08	0.000990581	0.5	1e-10	1e-10	24	33	539
Brain_Hypothalamus	ENSG00000119777	TMEM214	5.44306	3.65055	5.23742e-08	3.46439e-05	0.5	1e-10	1e-10	4	5	62
Brain_Hypothalamus	ENSG00000109686	SH3D19	-5.16935	-0.944841	2.34916e-07	0.000454424	0.5	1e-10	1e-10	5	5	101
Brain_Hypothalamus	ENSG00000082438	COBLL1	5.15723	1.01491	2.50629e-07	0.000383268	0.5	1e-10	1e-10	6	6	415
Brain_Hypothalamus	ENSG00000084734	GCKR	4.86333	1.11492	1.15425e-06	0.000289769	0.5	1e-10	1e-10	14	19	443
Brain_Hypothalamus	ENSG00000138821	SLC39A8	-4.85169	-1.0888	1.22416e-06	0.000288756	0.5	1e-10	1e-10	7	11	143
Brain_Hypothalamus	ENSG00000153253	SCN3A	4.67828	1.0116	2.89295e-06	0.000330459	0.5	1e-10	1e-10	19	21	428
Brain_Hypothalamus	ENSG00000138080	EMILIN1	-4.67328	-6.50841	2.96432e-06	7.85228e-06	0.5	1e-10	1e-10	3	3	97
Brain_Hypothalamus	ENSG00000171303	KCNK3	4.66423	1.06181	3.09768e-06	0.000308827	0.5	1e-10	1e-10	7	8	469
Brain_Nucleus_accumbens_basal_ganglia	ENSG00000171303	KCNK3	9.34557	0.591367	9.13999e-21	0.00384709	0.5	1e-10	1e-10	8	9	469
Brain_Nucleus_accumbens_basal_ganglia	ENSG00000157851	DPYSL5	-6.71229	-1.47173	1.916e-11	0.000328715	0.5	1e-10	1e-10	1	2	267
Brain_Nucleus_accumbens_basal_ganglia	ENSG00000170180	GYPA	-6.2106	-2.57727	5.27843e-10	8.98911e-05	0.5	1e-10	1e-10	3	3	169
Brain_Nucleus_accumbens_basal_ganglia	ENSG00000170185	USP38	-5.68956	-0.85416	1.27365e-08	0.00071357	0.5	1e-10	1e-10	9	10	170
Brain_Nucleus_accumbens_basal_ganglia	ENSG00000138792	ENPEP	5.1481	0.354616	2.63138e-07	0.00329463	0.5	1e-10	1e-10	24	33	539
Brain_Nucleus_accumbens_basal_ganglia	ENSG00000014824	SLC30A9	-4.836	-0.447771	1.32478e-06	0.00203249	0.5	1e-10	1e-10	7	8	312
Brain_Putamen_basal_ganglia	ENSG00000171303	KCNK3	7.62539	0.439469	2.43297e-14	0.00461356	0.5	1e-10	1e-10	8	9	469
Brain_Putamen_basal_ganglia	ENSG00000157851	DPYSL5	-5.86403	-0.317564	4.51763e-09	0.00540391	0.5	1e-10	1e-10	2	3	267
Brain_Putamen_basal_ganglia	ENSG00000229122	AGBL5-IT1	-5.36615	-0.702947	8.04343e-08	0.000876926	0.5	1e-10	1e-10	3	3	407
Brain_Putamen_basal_ganglia	ENSG00000109686	SH3D19	-5.21515	-0.369597	1.83666e-07	0.00301496	0.5	1e-10	1e-10	5	5	101
Brain_Putamen_basal_ganglia	ENSG00000170035	UBE2E3	-5.08813	-1.48055	3.61606e-07	0.000187678	0.5	1e-10	1e-10	9	17	221
Brain_Putamen_basal_ganglia	ENSG00000084733	RAB10	-5.0757	-4.041	3.86077e-07	2.44314e-05	0.5	1e-10	1e-10	5	6	111
Brain_Putamen_basal_ganglia	ENSG00000141639	MAPK4	-5.02996	-0.561886	4.90581e-07	0.00123961	0.5	1e-10	1e-10	28	39	559
Brain_Spinal_cord_cervical_c-1	ENSG00000143970	ASXL2	10.6853	2.18805	1.19217e-26	0.000356619	0.5	1e-10	1e-10	8	10	79
Brain_Spinal_cord_cervical_c-2	ENSG00000229122	AGBL5-IT1	-5.68008	-0.612844	1.34629e-08	0.00129534	0.5	1e-10	1e-10	3	3	407
Brain_Spinal_cord_cervical_c-3	ENSG00000141639	MAPK4	5.06341	0.420061	4.11824e-07	0.00222031	0.5	1e-10	1e-10	28	39	559
Brain_Spinal_cord_cervical_c-4	ENSG00000144152	FBLN7	5.00437	0.354222	5.60456e-07	0.00298512	0.5	1e-10	1e-10	20	26	419
Brain_Spinal_cord_cervical_c-5	ENSG00000084693	AGBL5	-4.99249	-1.16264	5.96063e-07	0.000291889	0.5	1e-10	1e-10	4	6	91
Brain_Spinal_cord_cervical_c-6	ENSG00000164114	MAP9	-4.89367	-0.320467	9.89703e-07	0.00382375	0.5	1e-10	1e-10	13	16	121
Brain_Substantia_nigra	ENSG00000143970	ASXL2	9.11438	2.1367	7.91234e-20	0.000272241	0.5	1e-10	1e-10	8	10	79
Brain_Substantia_nigra	ENSG00000157851	DPYSL5	-5.7215	-0.212236	1.05591e-08	0.0115219	0.5	1e-10	1e-10	2	3	267
Brain_Substantia_nigra	ENSG00000138802	SEC24B	-5.61313	-1.13207	1.98694e-08	0.000376439	0.5	1e-10	1e-10	8	9	114
Brain_Substantia_nigra	ENSG00000182263	FIGN	-5.38906	-1.11427	7.08287e-08	0.000337997	0.5	1e-10	1e-10	11	12	460
Brain_Substantia_nigra	ENSG00000138795	LEF1	-5.3257	-0.303134	1.00568e-07	0.00447372	0.5	1e-10	1e-10	5	7	82
Brain_Substantia_nigra	ENSG00000109686	SH3D19	-5.2028	-0.566205	1.9631e-07	0.00127926	0.5	1e-10	1e-10	4	4	101
Brain_Substantia_nigra	ENSG00000138792	ENPEP	5.08296	0.270383	3.71593e-07	0.0055162	0.5	1e-10	1e-10	24	33	539
Brain_Substantia_nigra	ENSG00000249604	ENSG00000249604	5.03828	11.8098	4.69735e-07	2.65765e-06	0.5	1e-10	1e-10	3	3	466
Brain_Substantia_nigra	ENSG00000014824	SLC30A9	-4.77789	-0.356793	1.77141e-06	0.00307807	0.5	1e-10	1e-10	7	8	312
Breast_Mammary_Tissue	ENSG00000171303	KCNK3	-7.8665	-0.610858	3.64687e-15	0.00255829	0.5	1e-10	1e-10	8	9	469
Breast_Mammary_Tissue	ENSG00000206869	SNORA70F	-6.37034	-1.29642	1.88613e-10	0.00036211	0.5	1e-10	1e-10	5	5	199
Breast_Mammary_Tissue	ENSG00000163792	TCF23	-6.17497	-5.38382	6.61741e-10	2.08103e-05	0.5	1e-10	1e-10	3	5	189
Breast_Mammary_Tissue	ENSG00000084734	GCKR	-6.00557	-3.84411	1.90663e-09	3.72968e-05	0.5	1e-10	1e-10	14	19	443
Breast_Mammary_Tissue	ENSG00000138792	ENPEP	5.9934	0.87311	2.05494e-09	0.000744396	0.5	1e-10	1e-10	24	33	539
Breast_Mammary_Tissue	ENSG00000170185	USP38	5.7907	1.27267	7.00938e-09	0.000345024	0.5	1e-10	1e-10	9	11	170
Breast_Mammary_Tissue	ENSG00000249604	ENSG00000249604	-5.2761	-15.3695	1.31961e-07	1.71996e-06	0.5	1e-10	1e-10	3	3	466
Breast_Mammary_Tissue	ENSG00000229122	AGBL5-IT1	-5.15966	-0.678773	2.47394e-07	0.00086937	0.5	1e-10	1e-10	3	3	407
Breast_Mammary_Tissue	ENSG00000115648	MLPH	-4.96192	-15.4659	6.98006e-07	1.53243e-06	0.5	1e-10	1e-10	4	4	130
Breast_Mammary_Tissue	ENSG00000084733	RAB10	-4.95933	-8.59482	7.07363e-07	5.3076e-06	0.5	1e-10	1e-10	6	7	111
Breast_Mammary_Tissue	ENSG00000138080	EMILIN1	-4.92055	-6.8569	8.63024e-07	7.76692e-06	0.5	1e-10	1e-10	3	3	97
Breast_Mammary_Tissue	ENSG00000109686	SH3D19	-4.80681	-1.85086	1.5336e-06	0.000102065	0.5	1e-10	1e-10	5	5	101
Cells_Cultured_fibroblasts	ENSG00000152785	BMP3	-9.76505	-2.47216	1.59037e-22	0.000220771	0.5	1e-10	1e-10	16	22	425
Cells_Cultured_fibroblasts	ENSG00000115163	CENPA	6.28002	7.17262	3.38523e-10	1.19055e-05	0.5	1e-10	1e-10	11	14	471
Cells_Cultured_fibroblasts	ENSG00000138792	ENPEP	6.17989	0.21117	6.41448e-10	0.0134906	0.5	1e-10	1e-10	24	33	539
Cells_Cultured_fibroblasts	ENSG00000170185	USP38	5.57703	2.18462	2.44664e-08	0.00011031	0.5	1e-10	1e-10	8	10	170
Cells_Cultured_fibroblasts	ENSG00000084733	RAB10	5.17341	9.98317	2.29854e-07	4.25108e-06	0.5	1e-10	1e-10	6	7	111
Cells_Cultured_fibroblasts	ENSG00000091157	WDR7	4.93113	0.61432	8.1754e-07	0.000934237	0.5	1e-10	1e-10	6	8	136
Cells_Cultured_fibroblasts	ENSG00000138080	EMILIN1	4.83436	19.1421	1.33575e-06	9.57813e-07	0.5	1e-10	1e-10	3	3	97
Cells_Cultured_fibroblasts	ENSG00000084693	AGBL5	4.652	1.93373	3.28732e-06	9.1986e-05	0.5	1e-10	1e-10	4	6	91
Cells_EBV-transformed_lymphocytes	ENSG00000229122	AGBL5-IT1	7.70822	2.62063	1.27585e-14	0.000129929	0.5	1e-10	1e-10	3	3	407
Cells_EBV-transformed_lymphocytes	ENSG00000109686	SH3D19	4.97209	0.310749	6.62354e-07	0.00385948	0.5	1e-10	1e-10	5	5	101
Cells_EBV-transformed_lymphocytes	ENSG00000170185	USP38	-4.93582	-0.752125	7.98136e-07	0.000718307	0.5	1e-10	1e-10	9	11	170
Cells_EBV-transformed_lymphocytes	ENSG00000226972	RPL12P19	4.78147	1.08726	1.74015e-06	0.000295086	0.5	1e-10	1e-10	3	3	82
Cells_EBV-transformed_lymphocytes	ENSG00000109332	UBE2D3	-4.72721	-0.311224	2.2763e-06	0.00322441	0.5	1e-10	1e-10	10	11	125
Cells_EBV-transformed_lymphocytes	ENSG00000163993	S100P	4.72344	0.197434	2.3189e-06	0.00910968	0.5	1e-10	1e-10	14	19	114
Cells_EBV-transformed_lymphocytes	ENSG00000091157	WDR7	4.64888	0.541785	3.33735e-06	0.00105831	0.5	1e-10	1e-10	6	8	136
Colon_Sigmoid	ENSG00000171303	KCNK3	8.23424	4.70947	1.80704e-16	4.72862e-05	0.5	1e-10	1e-10	8	9	469
Colon_Sigmoid	ENSG00000152785	BMP3	6.94285	1.70165	3.84262e-12	0.000234079	0.5	1e-10	1e-10	17	23	425
Colon_Sigmoid	ENSG00000157851	DPYSL5	-6.71229	-1.95625	1.916e-11	0.000186049	0.5	1e-10	1e-10	1	2	267
Colon_Sigmoid	ENSG00000143970	ASXL2	6.09458	5.05255	1.09727e-09	2.18563e-05	0.5	1e-10	1e-10	7	9	79
Colon_Sigmoid	ENSG00000084693	AGBL5	-5.8351	-4.95948	5.37593e-09	2.19212e-05	0.5	1e-10	1e-10	4	6	91
Colon_Sigmoid	ENSG00000170185	USP38	5.41926	0.879799	5.98451e-08	0.000585692	0.5	1e-10	1e-10	9	11	170
Colon_Sigmoid	ENSG00000224331	ENSG00000224331	-5.28572	-0.914032	1.25208e-07	0.000523386	0.5	1e-10	1e-10	22	25	379
Colon_Sigmoid	ENSG00000138792	ENPEP	5.28572	0.402572	1.25209e-07	0.00271518	0.5	1e-10	1e-10	24	33	539
Colon_Sigmoid	ENSG00000115648	MLPH	-5.21232	-22.0957	1.8649e-07	8.15456e-07	0.5	1e-10	1e-10	4	4	130
Colon_Sigmoid	ENSG00000164023	SGMS2	5.17298	5.0963	2.30392e-07	1.5996e-05	0.5	1e-10	1e-10	4	10	96
Colon_Sigmoid	ENSG00000109686	SH3D19	-5.17014	-0.857922	2.33921e-07	0.000549104	0.5	1e-10	1e-10	5	5	101
Colon_Sigmoid	ENSG00000249604	ENSG00000249604	-4.89981	-5.69389	9.59304e-07	1.07793e-05	0.5	1e-10	1e-10	3	3	466
Colon_Sigmoid	ENSG00000162924	REL	-4.7275	-2.27088	2.27303e-06	6.45313e-05	0.5	1e-10	1e-10	5	6	88
Colon_Transverse	ENSG00000171303	KCNK3	6.64798	1.69681	2.97148e-11	0.000242614	0.5	1e-10	1e-10	5	6	469
Colon_Transverse	ENSG00000138795	LEF1	6.16737	2.04623	6.94349e-10	0.000133797	0.5	1e-10	1e-10	5	6	82
Colon_Transverse	ENSG00000157851	DPYSL5	-5.90001	-0.747142	3.6349e-09	0.000988173	0.5	1e-10	1e-10	2	3	267
Colon_Transverse	ENSG00000249604	ENSG00000249604	-5.53165	-10.6523	3.1723e-08	3.94729e-06	0.5	1e-10	1e-10	3	3	466
Colon_Transverse	ENSG00000152785	BMP3	5.47333	4.66028	4.41652e-08	1.97991e-05	0.5	1e-10	1e-10	14	20	425
Colon_Transverse	ENSG00000164023	SGMS2	-4.94404	-1.80475	7.65216e-07	0.000111176	0.5	1e-10	1e-10	4	10	96
Colon_Transverse	ENSG00000109452	INPP4B	4.80154	0.549796	1.57451e-06	0.00121845	0.5	1e-10	1e-10	9	10	123
Esophagus_Gastroesophageal_Junction	ENSG00000152785	BMP3	6.95158	2.73438	3.6122e-12	9.26409e-05	0.5	1e-10	1e-10	17	23	425
Esophagus_Gastroesophageal_Junction	ENSG00000206869	SNORA70F	-6.01479	-1.79322	1.80118e-09	0.000167039	0.5	1e-10	1e-10	4	4	199
Esophagus_Gastroesophageal_Junction	ENSG00000164114	MAP9	-5.09792	-0.957515	3.4341e-07	0.000463016	0.5	1e-10	1e-10	12	15	121
Esophagus_Gastroesophageal_Junction	ENSG00000138792	ENPEP	5.02732	0.587086	4.97393e-07	0.00116205	0.5	1e-10	1e-10	24	33	539
Esophagus_Gastroesophageal_Junction	ENSG00000170185	USP38	4.96785	2.08288	6.76996e-07	8.85988e-05	0.5	1e-10	1e-10	9	11	170
Esophagus_Gastroesophageal_Junction	ENSG00000229122	AGBL5-IT1	-4.89816	-0.46866	9.6739e-07	0.0016479	0.5	1e-10	1e-10	3	3	407
Esophagus_Gastroesophageal_Junction	ENSG00000249604	ENSG00000249604	-4.76568	-6.19319	1.88218e-06	8.60182e-06	0.5	1e-10	1e-10	3	3	466
Esophagus_Gastroesophageal_Junction	ENSG00000143970	ASXL2	4.7626	3.30157	1.91113e-06	3.12674e-05	0.5	1e-10	1e-10	7	9	79
Esophagus_Mucosa	ENSG00000143970	ASXL2	-10.156	-10.1827	3.11642e-24	1.48629e-05	0.5	1e-10	1e-10	7	9	79
Esophagus_Mucosa	ENSG00000152785	BMP3	-8.56864	-1.85917	1.04713e-17	0.000302294	0.5	1e-10	1e-10	16	21	425
Esophagus_Mucosa	ENSG00000171303	KCNK3	6.90019	0.991252	5.19328e-12	0.000735863	0.5	1e-10	1e-10	7	8	469
Esophagus_Mucosa	ENSG00000206869	SNORA70F	-6.416	-1.53859	1.399e-10	0.000258634	0.5	1e-10	1e-10	5	5	199
Esophagus_Mucosa	ENSG00000138792	ENPEP	6.35161	0.559809	2.13071e-10	0.00201656	0.5	1e-10	1e-10	24	33	539
Esophagus_Mucosa	ENSG00000163793	DNAJC5G	6.21254	0.818278	5.21346e-10	0.000895706	0.5	1e-10	1e-10	9	11	295
Esophagus_Mucosa	ENSG00000084733	RAB10	-5.50072	-7.74735	3.78251e-08	7.99094e-06	0.5	1e-10	1e-10	6	7	111
Esophagus_Mucosa	ENSG00000170185	USP38	-5.20023	-1.47333	1.99044e-07	0.00020967	0.5	1e-10	1e-10	9	11	170
Esophagus_Mucosa	ENSG00000138795	LEF1	4.96274	0.856467	6.95065e-07	0.00049165	0.5	1e-10	1e-10	5	7	82
Esophagus_Mucosa	ENSG00000119777	TMEM214	-4.90489	-2.13076	9.34794e-07	8.42375e-05	0.5	1e-10	1e-10	5	6	62
Esophagus_Mucosa	ENSG00000109686	SH3D19	4.79671	1.68166	1.61294e-06	0.000122707	0.5	1e-10	1e-10	5	5	101
Esophagus_Mucosa	ENSG00000229122	AGBL5-IT1	-4.75899	-0.539077	1.94564e-06	0.00118717	0.5	1e-10	1e-10	3	3	407
Esophagus_Mucosa	ENSG00000145425	RPS3A	4.7201	3.33429	2.35726e-06	3.26539e-05	0.5	1e-10	1e-10	8	8	106
Esophagus_Muscularis	ENSG00000171303	KCNK3	10.8181	1.71199	2.82455e-27	0.000604539	0.5	1e-10	1e-10	8	9	469
Esophagus_Muscularis	ENSG00000157851	DPYSL5	-6.16734	-1.58498	6.94499e-10	0.000239747	0.5	1e-10	1e-10	2	3	267
Esophagus_Muscularis	ENSG00000249604	ENSG00000249604	-5.47461	-9.19482	4.38469e-08	5.18422e-06	0.5	1e-10	1e-10	3	3	466
Esophagus_Muscularis	ENSG00000109686	SH3D19	-5.0619	-0.738348	4.15089e-07	0.000711052	0.5	1e-10	1e-10	5	5	101
Esophagus_Muscularis	ENSG00000109332	UBE2D3	-4.93567	-0.884496	7.98763e-07	0.000438063	0.5	1e-10	1e-10	9	10	125
Esophagus_Muscularis	ENSG00000169607	CKAP2L	4.88952	1.10956	1.01082e-06	0.000294003	0.5	1e-10	1e-10	14	17	382
Esophagus_Muscularis	ENSG00000138080	EMILIN1	-4.88045	-44.7624	1.05844e-06	1.80694e-07	0.5	1e-10	1e-10	3	3	97
Esophagus_Muscularis	ENSG00000164105	SAP30	-4.83398	-2.03909	1.33827e-06	9.11105e-05	0.5	1e-10	1e-10	5	7	80
Esophagus_Muscularis	ENSG00000115648	MLPH	-4.66933	-10.9585	3.02188e-06	2.71593e-06	0.5	1e-10	1e-10	4	4	130
Heart_Atrial_Appendage	ENSG00000171303	KCNK3	10.3598	0.652134	3.77586e-25	0.00386811	0.5	1e-10	1e-10	7	8	469
Heart_Atrial_Appendage	ENSG00000163792	TCF23	-6.7507	-2.00141	1.47133e-11	0.000179766	0.5	1e-10	1e-10	3	5	189
Heart_Atrial_Appendage	ENSG00000143970	ASXL2	-6.00771	-3.34867	1.88165e-09	4.80645e-05	0.5	1e-10	1e-10	8	10	79
Heart_Atrial_Appendage	ENSG00000119777	TMEM214	5.96448	33.1497	2.45416e-09	5.02683e-07	0.5	1e-10	1e-10	4	5	62
Heart_Atrial_Appendage	ENSG00000170185	USP38	5.64058	4.07649	1.69475e-08	3.13792e-05	0.5	1e-10	1e-10	8	10	170
Heart_Atrial_Appendage	ENSG00000249604	ENSG00000249604	-5.38967	-7.83044	7.05862e-08	6.92316e-06	0.5	1e-10	1e-10	3	3	466
Heart_Atrial_Appendage	ENSG00000138795	LEF1	5.2861	0.631893	1.2495e-07	0.00102591	0.5	1e-10	1e-10	5	7	82
Heart_Atrial_Appendage	ENSG00000061918	GUCY1B1	-5.10696	-1.08563	3.27375e-07	0.000321372	0.5	1e-10	1e-10	7	10	117
Heart_Atrial_Appendage	ENSG00000109686	SH3D19	-5.0857	-1.65978	3.66276e-07	0.000143737	0.5	1e-10	1e-10	5	5	101
Heart_Atrial_Appendage	ENSG00000198380	GFPT1	-5.03032	-0.919767	4.89657e-07	0.000437405	0.5	1e-10	1e-10	8	8	204
Heart_Atrial_Appendage	ENSG00000115648	MLPH	-4.94715	-20.1811	7.5306e-07	9.06016e-07	0.5	1e-10	1e-10	4	4	130
Heart_Atrial_Appendage	ENSG00000224331	ENSG00000224331	-4.8495	-1.14878	1.2377e-06	0.000272504	0.5	1e-10	1e-10	20	23	379
Heart_Left_Ventricle	ENSG00000249604	ENSG00000249604	-5.30918	-10.7127	1.10122e-07	3.58611e-06	0.5	1e-10	1e-10	3	3	466
Heart_Left_Ventricle	ENSG00000163793	DNAJC5G	5.26267	1.39718	1.41981e-07	0.000224559	0.5	1e-10	1e-10	9	11	295
Heart_Left_Ventricle	ENSG00000084693	AGBL5	4.8786	2.54287	1.0684e-06	5.84719e-05	0.5	1e-10	1e-10	4	6	91
Heart_Left_Ventricle	ENSG00000205334	LINC01460	-4.86803	-1.234	1.12716e-06	0.000245108	0.5	1e-10	1e-10	17	19	368
Heart_Left_Ventricle	ENSG00000145354	CISD2	-4.86741	-5.17398	1.13072e-06	1.2614e-05	0.5	1e-10	1e-10	5	7	148
Heart_Left_Ventricle	ENSG00000138080	EMILIN1	4.8656	42.7099	1.14109e-06	1.95847e-07	0.5	1e-10	1e-10	2	2	97
Kidney_Cortex	ENSG00000152785	BMP3	-7.76661	-0.629249	8.06158e-15	0.0021427	0.5	1e-10	1e-10	17	23	425
Kidney_Cortex	ENSG00000170180	GYPA	-6.55531	-1.41495	5.55246e-11	0.000331481	0.5	1e-10	1e-10	3	3	169
Kidney_Cortex	ENSG00000171303	KCNK3	6.19803	0.548986	5.71752e-10	0.001987	0.5	1e-10	1e-10	8	9	469
Kidney_Cortex	ENSG00000206869	SNORA70F	-5.97334	-0.30057	2.3244e-09	0.00591627	0.5	1e-10	1e-10	5	5	199
Kidney_Cortex	ENSG00000221843	C2orf16	5.90713	0.403811	3.48124e-09	0.00320707	0.5	1e-10	1e-10	15	19	446
Kidney_Cortex	ENSG00000115290	GRB14	5.84326	0.570052	5.11896e-09	0.00162537	0.5	1e-10	1e-10	29	33	415
Kidney_Cortex	ENSG00000163792	TCF23	-5.34941	-3.08573	8.8242e-08	4.73834e-05	0.5	1e-10	1e-10	3	5	189
Kidney_Cortex	ENSG00000143970	ASXL2	-5.03828	-0.889912	4.69744e-07	0.000479269	0.5	1e-10	1e-10	8	10	79
Kidney_Cortex	ENSG00000100325	ASCC2	-4.93608	-0.447781	7.97065e-07	0.00180897	0.5	1e-10	1e-10	16	21	164
Kidney_Cortex	ENSG00000061918	GUCY1B1	-4.91404	-0.563015	8.92195e-07	0.00109391	0.5	1e-10	1e-10	7	10	117
Kidney_Cortex	ENSG00000138795	LEF1	-4.72963	-0.29051	2.24931e-06	0.00395993	0.5	1e-10	1e-10	5	7	82
Kidney_Cortex	ENSG00000138028	CGREF1	4.71823	0.454218	2.379e-06	0.00171323	0.5	1e-10	1e-10	7	7	151
Liver	ENSG00000171303	KCNK3	-9.9027	-1.17058	4.05173e-23	0.00109469	0.5	1e-10	1e-10	8	9	469
Liver	ENSG00000143970	ASXL2	-7.34833	-2.91215	2.00702e-13	9.48858e-05	0.5	1e-10	1e-10	8	10	79
Liver	ENSG00000084733	RAB10	-7.0918	-2.56289	1.32382e-12	0.000120044	0.5	1e-10	1e-10	6	7	111
Liver	ENSG00000170180	GYPA	6.5655	2.27622	5.18571e-11	0.000128418	0.5	1e-10	1e-10	3	3	169
Liver	ENSG00000138795	LEF1	5.54562	0.504178	2.9292e-08	0.00177498	0.5	1e-10	1e-10	5	7	82
Liver	ENSG00000169604	ANTXR1	5.41444	1.2972	6.14809e-08	0.000260305	0.5	1e-10	1e-10	7	8	60
Liver	ENSG00000249604	ENSG00000249604	5.20493	61.6056	1.9407e-07	1.04923e-07	0.5	1e-10	1e-10	3	3	466
Liver	ENSG00000109686	SH3D19	-5.16799	-0.754	2.3662e-07	0.000710419	0.5	1e-10	1e-10	5	5	101
Liver	ENSG00000138802	SEC24B	-5.13215	-0.514557	2.86455e-07	0.00152424	0.5	1e-10	1e-10	8	9	114
Liver	ENSG00000119777	TMEM214	-4.89615	-1.93438	9.7731e-07	0.000101528	0.5	1e-10	1e-10	4	5	62
Liver	ENSG00000198589	LRBA	-4.85932	-4.00509	1.17787e-06	2.20077e-05	0.5	1e-10	1e-10	5	6	169
Liver	ENSG00000229122	AGBL5-IT1	-4.74479	-0.396243	2.08727e-06	0.00216864	0.5	1e-10	1e-10	3	3	407
Lung	ENSG00000143970	ASXL2	7.37739	3.97644	1.61421e-13	5.12323e-05	0.5	1e-10	1e-10	8	10	79
Lung	ENSG00000171303	KCNK3	6.61502	0.633243	3.71509e-11	0.00167514	0.5	1e-10	1e-10	7	8	469
Lung	ENSG00000163792	TCF23	6.57533	7.97436	4.85452e-11	1.0735e-05	0.5	1e-10	1e-10	3	5	189
Lung	ENSG00000115290	GRB14	-6.53443	-1.23854	6.38523e-11	0.000416324	0.5	1e-10	1e-10	29	32	415
Lung	ENSG00000249604	ENSG00000249604	-5.76579	-12.315	8.12744e-09	3.25279e-06	0.5	1e-10	1e-10	3	3	466
Lung	ENSG00000206869	SNORA70F	5.66532	2.40226	1.46749e-08	8.3609e-05	0.5	1e-10	1e-10	5	5	199
Lung	ENSG00000170185	USP38	5.54387	2.19921	2.95854e-08	0.000108562	0.5	1e-10	1e-10	9	10	170
Lung	ENSG00000144331	ZNF385B	-5.17724	-3.90282	2.25193e-07	2.75677e-05	0.5	1e-10	1e-10	17	21	590
Lung	ENSG00000138795	LEF1	5.12254	1.04753	3.0144e-07	0.000355874	0.5	1e-10	1e-10	5	6	82
Lung	ENSG00000228981	RPS2P20	-4.68977	-1.86971	2.73516e-06	0.000103288	0.5	1e-10	1e-10	3	3	99
Lung	ENSG00000109686	SH3D19	-4.68455	-1.13084	2.80582e-06	0.000257883	0.5	1e-10	1e-10	5	5	101
Minor_Salivary_Gland	ENSG00000171303	KCNK3	-10.187	-0.825319	2.26604e-24	0.00228666	0.5	1e-10	1e-10	8	9	469
Minor_Salivary_Gland	ENSG00000152785	BMP3	8.87501	1.83234	6.99283e-19	0.000334886	0.5	1e-10	1e-10	17	23	425
Minor_Salivary_Gland	ENSG00000143970	ASXL2	8.05172	1.26634	8.16368e-16	0.000604318	0.5	1e-10	1e-10	8	10	79
Minor_Salivary_Gland	ENSG00000084733	RAB10	6.60122	1.50647	4.07783e-11	0.0003045	0.5	1e-10	1e-10	6	7	111
Minor_Salivary_Gland	ENSG00000206869	SNORA70F	6.16938	0.609109	6.85576e-10	0.00153541	0.5	1e-10	1e-10	5	5	199
Minor_Salivary_Gland	ENSG00000229122	AGBL5-IT1	-6.11523	-2.71635	9.64161e-10	7.64511e-05	0.5	1e-10	1e-10	3	3	407
Minor_Salivary_Gland	ENSG00000109686	SH3D19	5.3806	0.830085	7.42363e-08	0.000643496	0.5	1e-10	1e-10	5	5	101
Minor_Salivary_Gland	ENSG00000138795	LEF1	5.34595	0.302128	8.99438e-08	0.00459733	0.5	1e-10	1e-10	5	7	82
Minor_Salivary_Gland	ENSG00000189184	PCDH18	5.19869	0.915777	2.00693e-07	0.000475422	0.5	1e-10	1e-10	22	23	553
Minor_Salivary_Gland	ENSG00000152527	PLEKHH2	5.06311	0.297781	4.12475e-07	0.00432987	0.5	1e-10	1e-10	36	40	351
Minor_Salivary_Gland	ENSG00000163793	DNAJC5G	4.9799	1.08266	6.36157e-07	0.000333379	0.5	1e-10	1e-10	9	11	295
Minor_Salivary_Gland	ENSG00000171885	AQP4	4.97163	0.29736	6.63911e-07	0.00437979	0.5	1e-10	1e-10	20	26	453
Minor_Salivary_Gland	ENSG00000198522	GPN1	-4.96757	-0.859447	6.77978e-07	0.000521346	0.5	1e-10	1e-10	7	9	151
Minor_Salivary_Gland	ENSG00000075426	FOSL2	-4.90985	-0.747618	9.11462e-07	0.00067963	0.5	1e-10	1e-10	8	17	117
Muscle_Skeletal	ENSG00000157851	DPYSL5	-5.78742	-0.191288	7.14762e-09	0.0145098	0.5	1e-10	1e-10	2	2	267
Muscle_Skeletal	ENSG00000171303	KCNK3	-5.63881	-3.57493	1.71234e-08	3.91041e-05	0.5	1e-10	1e-10	8	9	469
Muscle_Skeletal	ENSG00000170035	UBE2E3	5.53672	1.59318	3.08181e-08	0.00018214	0.5	1e-10	1e-10	9	17	221
Muscle_Skeletal	ENSG00000143970	ASXL2	5.05445	1.76044	4.31638e-07	0.00012314	0.5	1e-10	1e-10	8	10	79
Nerve_Tibial	ENSG00000171303	KCNK3	-8.62604	-0.841201	6.35146e-18	0.00160892	0.5	1e-10	1e-10	8	9	469
Nerve_Tibial	ENSG00000152785	BMP3	7.1706	5.18414	7.46683e-13	2.75512e-05	0.5	1e-10	1e-10	14	20	425
Nerve_Tibial	ENSG00000170185	USP38	5.61923	1.04732	1.9181e-08	0.000453541	0.5	1e-10	1e-10	9	11	170
Nerve_Tibial	ENSG00000249604	ENSG00000249604	-5.37303	-9.19914	7.74257e-08	4.99099e-06	0.5	1e-10	1e-10	3	3	466
Nerve_Tibial	ENSG00000162924	REL	-4.76332	-3.34013	1.90432e-06	3.07757e-05	0.5	1e-10	1e-10	5	6	88
Ovary	ENSG00000152785	BMP3	-8.77111	-1.34561	1.76916e-18	0.000600277	0.5	1e-10	1e-10	14	20	425
Ovary	ENSG00000084733	RAB10	-6.84826	-1.88079	7.47536e-12	0.000209861	0.5	1e-10	1e-10	6	7	111
Ovary	ENSG00000163792	TCF23	6.04664	1.89896	1.47901e-09	0.000160381	0.5	1e-10	1e-10	3	5	189
Ovary	ENSG00000206869	SNORA70F	5.69565	0.754871	1.22902e-08	0.000861543	0.5	1e-10	1e-10	5	5	199
Ovary	ENSG00000157851	DPYSL5	5.59439	0.220357	2.21398e-08	0.0102221	0.5	1e-10	1e-10	2	3	267
Ovary	ENSG00000170185	USP38	5.58155	1.09765	2.38386e-08	0.00043224	0.5	1e-10	1e-10	9	11	170
Ovary	ENSG00000075426	FOSL2	-5.22127	-0.736788	1.77702e-07	0.000791642	0.5	1e-10	1e-10	8	17	117
Ovary	ENSG00000138792	ENPEP	5.18496	0.633587	2.16062e-07	0.00102967	0.5	1e-10	1e-10	24	33	539
Ovary	ENSG00000144152	FBLN7	4.97507	0.392281	6.52244e-07	0.00239001	0.5	1e-10	1e-10	20	26	419
Ovary	ENSG00000109686	SH3D19	4.95845	0.585748	7.10591e-07	0.00108709	0.5	1e-10	1e-10	5	5	101
Ovary	ENSG00000084693	AGBL5	4.91389	2.61281	8.92862e-07	5.59897e-05	0.5	1e-10	1e-10	4	6	91
Ovary	ENSG00000064989	CALCRL	4.88331	0.671068	1.04319e-06	0.000813547	0.5	1e-10	1e-10	8	8	144
Ovary	ENSG00000082438	COBLL1	-4.855	-0.724872	1.20384e-06	0.000661474	0.5	1e-10	1e-10	8	8	415
Ovary	ENSG00000171303	KCNK3	-4.81117	-1.01004	1.50049e-06	0.000321475	0.5	1e-10	1e-10	8	9	469
Ovary	ENSG00000226972	RPL12P19	4.6923	0.392121	2.70151e-06	0.00218892	0.5	1e-10	1e-10	3	3	82
Pancreas	ENSG00000171303	KCNK3	11.1344	0.814296	8.53634e-29	0.00283613	0.5	1e-10	1e-10	8	9	469
Pancreas	ENSG00000229122	AGBL5-IT1	6.81081	5.39989	9.70527e-12	2.40267e-05	0.5	1e-10	1e-10	3	3	407
Pancreas	ENSG00000084733	RAB10	-6.63733	-8.09257	3.19419e-11	1.06221e-05	0.5	1e-10	1e-10	5	5	111
Pancreas	ENSG00000143970	ASXL2	-6.15832	-1.89267	7.35226e-10	0.000157937	0.5	1e-10	1e-10	8	10	79
Pancreas	ENSG00000138792	ENPEP	5.94003	0.65426	2.8497e-09	0.00128367	0.5	1e-10	1e-10	24	33	539
Pancreas	ENSG00000221843	C2orf16	5.54945	1.03384	2.86564e-08	0.000426383	0.5	1e-10	1e-10	15	19	446
Pancreas	ENSG00000189184	PCDH18	5.49536	1.31895	3.89921e-08	0.000257766	0.5	1e-10	1e-10	20	21	553
Pancreas	ENSG00000109686	SH3D19	5.34054	2.91482	9.26698e-08	5.12944e-05	0.5	1e-10	1e-10	4	4	101
Pancreas	ENSG00000197121	PGAP1	4.83661	1.95358	1.32071e-06	0.000101045	0.5	1e-10	1e-10	6	6	121
Pancreas	ENSG00000170185	USP38	-4.78623	-1.91499	1.69943e-06	0.000107194	0.5	1e-10	1e-10	8	10	170
Pancreas	ENSG00000145425	RPS3A	-4.75909	-1.17398	1.94464e-06	0.000264819	0.5	1e-10	1e-10	8	8	106
Pituitary	ENSG00000152785	BMP3	6.71131	1.30122	1.92891e-11	0.000375165	0.5	1e-10	1e-10	16	22	425
Pituitary	ENSG00000157851	DPYSL5	-6.14962	-0.566539	7.76682e-10	0.00186581	0.5	1e-10	1e-10	2	3	267
Pituitary	ENSG00000115163	CENPA	-5.96477	-1.05828	2.44982e-09	0.000493791	0.5	1e-10	1e-10	13	16	471
Pituitary	ENSG00000229122	AGBL5-IT1	-5.57722	-0.723865	2.44394e-08	0.000896556	0.5	1e-10	1e-10	3	3	407
Pituitary	ENSG00000138792	ENPEP	5.57397	0.412791	2.48993e-08	0.00284306	0.5	1e-10	1e-10	24	33	539
Pituitary	ENSG00000170185	USP38	-5.56168	-0.832606	2.67193e-08	0.00076849	0.5	1e-10	1e-10	9	11	170
Pituitary	ENSG00000115648	MLPH	-4.77835	-2.71073	1.76737e-06	4.63487e-05	0.5	1e-10	1e-10	4	4	130
Prostate	ENSG00000152785	BMP3	-8.08114	-0.908127	6.41659e-16	0.00113261	0.5	1e-10	1e-10	16	22	425
Prostate	ENSG00000084734	GCKR	7.48345	1.67926	7.23958e-14	0.000303975	0.5	1e-10	1e-10	14	19	443
Prostate	ENSG00000163792	TCF23	-6.11062	-5.21532	9.92438e-10	2.17145e-05	0.5	1e-10	1e-10	3	5	189
Prostate	ENSG00000206869	SNORA70F	-5.73917	-0.725939	9.51413e-09	0.000925156	0.5	1e-10	1e-10	5	5	199
Prostate	ENSG00000157851	DPYSL5	-5.571	-1.05276	2.53288e-08	0.000444143	0.5	1e-10	1e-10	2	3	267
Prostate	ENSG00000119777	TMEM214	-5.28485	-1.80896	1.25809e-07	0.00013562	0.5	1e-10	1e-10	5	6	62
Prostate	ENSG00000164023	SGMS2	-5.2471	-4.75987	1.54515e-07	1.87748e-05	0.5	1e-10	1e-10	4	10	96
Prostate	ENSG00000109686	SH3D19	-5.01887	-0.91566	5.1977e-07	0.000456369	0.5	1e-10	1e-10	5	5	101
Prostate	ENSG00000171303	KCNK3	-5.00247	-1.29441	5.65996e-07	0.000219698	0.5	1e-10	1e-10	8	9	469
Prostate	ENSG00000143970	ASXL2	4.91419	1.82966	8.91484e-07	0.000106948	0.5	1e-10	1e-10	8	10	79
Prostate	ENSG00000109332	UBE2D3	-4.81725	-0.865944	1.4555e-06	0.000436659	0.5	1e-10	1e-10	10	11	125
Skin_Not_Sun_Exposed_Suprapubic	ENSG00000171303	KCNK3	-8.86397	-1.0968	7.72135e-19	0.00100502	0.5	1e-10	1e-10	8	9	469
Skin_Not_Sun_Exposed_Suprapubic	ENSG00000084733	RAB10	7.21552	6.24453	5.37269e-13	2.10673e-05	0.5	1e-10	1e-10	6	7	111
Skin_Not_Sun_Exposed_Suprapubic	ENSG00000152785	BMP3	6.62504	1.4786	3.47163e-11	0.000279757	0.5	1e-10	1e-10	16	22	425
Skin_Not_Sun_Exposed_Suprapubic	ENSG00000206869	SNORA70F	-5.70933	-0.987859	1.13422e-08	0.000486515	0.5	1e-10	1e-10	5	5	199
Skin_Not_Sun_Exposed_Suprapubic	ENSG00000138792	ENPEP	5.58688	0.663282	2.31188e-08	0.00108857	0.5	1e-10	1e-10	24	33	539
Skin_Not_Sun_Exposed_Suprapubic	ENSG00000169604	ANTXR1	5.42164	1.84006	5.90554e-08	0.00013057	0.5	1e-10	1e-10	8	9	60
Skin_Not_Sun_Exposed_Suprapubic	ENSG00000061918	GUCY1B1	-5.20174	-4.20917	1.97434e-07	2.21698e-05	0.5	1e-10	1e-10	7	10	117
Skin_Not_Sun_Exposed_Suprapubic	ENSG00000226972	RPL12P19	5.06452	7.1224	4.09439e-07	7.6589e-06	0.5	1e-10	1e-10	3	3	82
Skin_Not_Sun_Exposed_Suprapubic	ENSG00000115252	PDE1A	-4.95176	-0.651381	7.35469e-07	0.000886043	0.5	1e-10	1e-10	19	22	565
Skin_Not_Sun_Exposed_Suprapubic	ENSG00000119777	TMEM214	-4.84119	-4.01981	1.29065e-06	2.31712e-05	0.5	1e-10	1e-10	5	6	62
Skin_Not_Sun_Exposed_Suprapubic	ENSG00000174130	TLR6	-4.82693	-0.182659	1.38654e-06	0.0128724	0.5	1e-10	1e-10	17	19	129
Skin_Not_Sun_Exposed_Suprapubic	ENSG00000229951	FOSL2-AS1	-4.8262	-0.514192	1.39163e-06	0.00138071	0.5	1e-10	1e-10	15	23	343
Skin_Not_Sun_Exposed_Suprapubic	ENSG00000115648	MLPH	-4.81805	-6.92443	1.44968e-06	7.20117e-06	0.5	1e-10	1e-10	4	4	130
Skin_Sun_Exposed_Lower_leg	ENSG00000171303	KCNK3	-7.432	-0.913078	1.06971e-13	0.00102467	0.5	1e-10	1e-10	8	9	469
Skin_Sun_Exposed_Lower_leg	ENSG00000143970	ASXL2	-7.07363	-4.279	1.50931e-12	4.07417e-05	0.5	1e-10	1e-10	8	10	79
Skin_Sun_Exposed_Lower_leg	ENSG00000163792	TCF23	-6.75915	-7.23098	1.38807e-11	1.38036e-05	0.5	1e-10	1e-10	3	4	189
Skin_Sun_Exposed_Lower_leg	ENSG00000152785	BMP3	6.03591	1.35774	1.58066e-09	0.000275563	0.5	1e-10	1e-10	15	21	425
Skin_Sun_Exposed_Lower_leg	ENSG00000138792	ENPEP	6.02098	0.638429	1.7336e-09	0.00137071	0.5	1e-10	1e-10	24	33	539
Skin_Sun_Exposed_Lower_leg	ENSG00000138795	LEF1	5.92323	2.84311	3.15674e-09	6.42264e-05	0.5	1e-10	1e-10	4	6	82
Skin_Sun_Exposed_Lower_leg	ENSG00000206869	SNORA70F	5.69747	1.00688	1.21596e-08	0.000482814	0.5	1e-10	1e-10	4	4	199
Skin_Sun_Exposed_Lower_leg	ENSG00000224331	ENSG00000224331	5.49628	1.06339	3.87886e-08	0.000412098	0.5	1e-10	1e-10	20	23	379
Skin_Sun_Exposed_Lower_leg	ENSG00000157833	GAREM2	-5.15445	-0.916416	2.54371e-07	0.000502636	0.5	1e-10	1e-10	20	24	237
Skin_Sun_Exposed_Lower_leg	ENSG00000109320	NFKB1	4.90067	2.88102	9.55116e-07	4.10826e-05	0.5	1e-10	1e-10	6	6	107
Skin_Sun_Exposed_Lower_leg	ENSG00000226972	RPL12P19	-4.82698	-2.49518	1.3862e-06	5.70298e-05	0.5	1e-10	1e-10	3	3	82
Small_Intestine_Terminal_Ileum	ENSG00000229122	AGBL5-IT1	-5.8257	-1.3349	5.68748e-09	0.000285159	0.5	1e-10	1e-10	3	3	407
Small_Intestine_Terminal_Ileum	ENSG00000157851	DPYSL5	-5.70079	-0.674228	1.19254e-08	0.00113351	0.5	1e-10	1e-10	2	3	267
Small_Intestine_Terminal_Ileum	ENSG00000164114	MAP9	-5.30548	-2.00631	1.12379e-07	0.000113507	0.5	1e-10	1e-10	12	15	121
Small_Intestine_Terminal_Ileum	ENSG00000249604	ENSG00000249604	-5.18467	-7.0237	2.16392e-07	7.94885e-06	0.5	1e-10	1e-10	3	3	466
Small_Intestine_Terminal_Ileum	ENSG00000189184	PCDH18	5.14331	1.03424	2.69938e-07	0.000371673	0.5	1e-10	1e-10	21	22	553
Small_Intestine_Terminal_Ileum	ENSG00000115226	FNDC4	5.00174	4.08429	5.68148e-07	2.31701e-05	0.5	1e-10	1e-10	5	8	68
Small_Intestine_Terminal_Ileum	ENSG00000242882	RPL5P11	-4.92502	-0.310383	8.43516e-07	0.00399	0.5	1e-10	1e-10	13	15	303
Small_Intestine_Terminal_Ileum	ENSG00000109452	INPP4B	4.67541	0.512253	2.93369e-06	0.00133195	0.5	1e-10	1e-10	9	11	123
Spleen	ENSG00000171303	KCNK3	-8.73645	-0.979021	2.40558e-18	0.00122062	0.5	1e-10	1e-10	8	9	469
Spleen	ENSG00000143970	ASXL2	7.49516	2.66113	6.62162e-14	0.000118462	0.5	1e-10	1e-10	7	9	79
Spleen	ENSG00000163792	TCF23	6.31718	2.30944	2.66383e-10	0.000118322	0.5	1e-10	1e-10	3	5	189
Spleen	ENSG00000119777	TMEM214	5.61464	2.46318	1.96977e-08	8.03172e-05	0.5	1e-10	1e-10	5	6	62
Spleen	ENSG00000153253	SCN3A	5.1584	1.29267	2.49075e-07	0.000239469	0.5	1e-10	1e-10	21	24	428
Spleen	ENSG00000170185	USP38	5.06209	0.541108	4.14691e-07	0.00132418	0.5	1e-10	1e-10	9	11	170
Spleen	ENSG00000229122	AGBL5-IT1	-5.03776	-1.13968	4.71021e-07	0.000297076	0.5	1e-10	1e-10	3	3	407
Spleen	ENSG00000138792	ENPEP	5.02747	0.485736	4.97004e-07	0.00165501	0.5	1e-10	1e-10	24	33	539
Spleen	ENSG00000249604	ENSG00000249604	-4.96726	-7.54328	6.79059e-07	6.31888e-06	0.5	1e-10	1e-10	3	3	466
Spleen	ENSG00000115648	MLPH	-4.77273	-9.71259	1.81749e-06	3.63166e-06	0.5	1e-10	1e-10	4	4	130
Spleen	ENSG00000198589	LRBA	4.76524	2.02976	1.88625e-06	8.25087e-05	0.5	1e-10	1e-10	6	7	169
Stomach	ENSG00000171303	KCNK3	8.13728	2.18609	4.04269e-16	0.000215612	0.5	1e-10	1e-10	8	9	469
Stomach	ENSG00000163792	TCF23	6.72494	2.6228	1.75669e-11	0.000103829	0.5	1e-10	1e-10	3	5	189
Stomach	ENSG00000084733	RAB10	-6.23719	-3.82812	4.45505e-10	4.14314e-05	0.5	1e-10	1e-10	6	7	111
Stomach	ENSG00000138792	ENPEP	6.055	0.937677	1.40421e-09	0.000640058	0.5	1e-10	1e-10	24	33	539
Stomach	ENSG00000157851	DPYSL5	-5.82744	-1.25676	5.6284e-09	0.000340778	0.5	1e-10	1e-10	2	3	267
Stomach	ENSG00000249604	ENSG00000249604	-5.39217	-10.9364	6.96109e-08	3.55222e-06	0.5	1e-10	1e-10	3	3	466
Stomach	ENSG00000075426	FOSL2	-5.27207	-1.09362	1.34891e-07	0.000364881	0.5	1e-10	1e-10	8	17	117
Testis	ENSG00000157851	DPYSL5	-6.80248	-1.17318	1.02836e-11	0.000530951	0.5	1e-10	1e-10	2	3	267
Testis	ENSG00000163792	TCF23	-6.74721	-5.86068	1.50715e-11	2.09432e-05	0.5	1e-10	1e-10	3	5	189
Testis	ENSG00000152785	BMP3	6.14551	0.842153	7.97046e-10	0.000766834	0.5	1e-10	1e-10	17	23	425
Testis	ENSG00000163793	DNAJC5G	5.79145	1.70525	6.97822e-09	0.000181568	0.5	1e-10	1e-10	9	11	295
Testis	ENSG00000232021	LEF1-AS1	-5.57725	-3.20936	2.44353e-08	4.49914e-05	0.5	1e-10	1e-10	10	15	444
Testis	ENSG00000229122	AGBL5-IT1	-5.52064	-0.58849	3.37773e-08	0.00133115	0.5	1e-10	1e-10	3	3	407
Testis	ENSG00000170185	USP38	5.27681	0.716677	1.31451e-07	0.000837517	0.5	1e-10	1e-10	9	11	170
Testis	ENSG00000119777	TMEM214	5.12649	3.36814	2.952e-07	3.69429e-05	0.5	1e-10	1e-10	5	6	62
Testis	ENSG00000189184	PCDH18	-5.00525	-0.729652	5.57905e-07	0.000702495	0.5	1e-10	1e-10	19	20	553
Testis	ENSG00000145425	RPS3A	-4.88334	-0.751051	1.04302e-06	0.000666894	0.5	1e-10	1e-10	8	8	106
Testis	ENSG00000143970	ASXL2	-4.81789	-2.30856	1.45085e-06	6.51137e-05	0.5	1e-10	1e-10	7	9	79
Testis	ENSG00000227115	LINC01630	4.72628	1.26843	2.28668e-06	0.000210145	0.5	1e-10	1e-10	4	6	195
Thyroid	ENSG00000171303	KCNK3	-6.81192	-0.658241	9.63015e-12	0.00167487	0.5	1e-10	1e-10	7	8	469
Thyroid	ENSG00000138795	LEF1	-6.42643	-0.778696	1.30632e-10	0.00100052	0.5	1e-10	1e-10	5	7	82
Thyroid	ENSG00000163793	DNAJC5G	5.72147	1.00284	1.05609e-08	0.000507003	0.5	1e-10	1e-10	9	11	295
Thyroid	ENSG00000163792	TCF23	-5.7148	-5.75272	1.09832e-08	1.5567e-05	0.5	1e-10	1e-10	3	5	189
Thyroid	ENSG00000084693	AGBL5	5.3357	7.30622	9.51772e-08	8.45112e-06	0.5	1e-10	1e-10	4	6	91
Thyroid	ENSG00000138792	ENPEP	5.20784	0.559795	1.91048e-07	0.00135275	0.5	1e-10	1e-10	24	33	539
Thyroid	ENSG00000109686	SH3D19	-5.03134	-1.68692	4.87057e-07	0.000135334	0.5	1e-10	1e-10	5	5	101
Thyroid	ENSG00000174130	TLR6	-4.84023	-0.667487	1.29689e-06	0.000938847	0.5	1e-10	1e-10	16	19	129
Uterus	ENSG00000171303	KCNK3	-6.90861	-1.13648	4.89422e-12	0.000578176	0.5	1e-10	1e-10	7	8	469
Uterus	ENSG00000084733	RAB10	-6.4754	-4.77491	9.45624e-11	2.88709e-05	0.5	1e-10	1e-10	6	7	111
Uterus	ENSG00000138792	ENPEP	-6.00036	-0.367847	1.96877e-09	0.00397987	0.5	1e-10	1e-10	24	33	539
Uterus	ENSG00000249604	ENSG00000249604	-5.46607	-3.45333	4.60121e-08	3.66372e-05	0.5	1e-10	1e-10	3	3	466
Uterus	ENSG00000164105	SAP30	4.91587	2.24607	8.83909e-07	8.00907e-05	0.5	1e-10	1e-10	5	6	80
Uterus	ENSG00000138080	EMILIN1	4.75903	9.40006	1.94525e-06	3.85859e-06	0.5	1e-10	1e-10	3	3	97
Uterus	ENSG00000109686	SH3D19	-4.74897	-0.776936	2.04458e-06	0.000565476	0.5	1e-10	1e-10	5	5	101
Uterus	ENSG00000221843	C2orf16	-4.67079	-0.659902	3.00041e-06	0.000749039	0.5	1e-10	1e-10	14	18	446
Vagina	ENSG00000171303	KCNK3	-10.8043	-1.04545	3.28299e-27	0.00163163	0.5	1e-10	1e-10	7	8	469
Vagina	ENSG00000152785	BMP3	-6.64911	-1.33754	2.94863e-11	0.000355456	0.5	1e-10	1e-10	16	22	425
Vagina	ENSG00000173567	ADGRF3	5.95372	0.528444	2.6211e-09	0.00193204	0.5	1e-10	1e-10	18	23	433
Vagina	ENSG00000084734	GCKR	-5.70923	-1.09939	1.13486e-08	0.000417233	0.5	1e-10	1e-10	13	18	443
Vagina	ENSG00000109686	SH3D19	-4.89633	-0.378668	9.76407e-07	0.00252863	0.5	1e-10	1e-10	5	5	101
Vagina	ENSG00000184160	ADRA2C	-4.8361	-3.74699	1.32412e-06	2.77148e-05	0.5	1e-10	1e-10	3	7	157
Whole_Blood	ENSG00000143970	ASXL2	7.57196	12.8823	3.67648e-14	5.15083e-06	0.5	1e-10	1e-10	8	10	79
Whole_Blood	ENSG00000229122	AGBL5-IT1	5.98431	2.59175	2.17304e-09	8.10822e-05	0.5	1e-10	1e-10	3	3	407
Whole_Blood	ENSG00000170185	USP38	5.86116	0.659663	4.59649e-09	0.00126816	0.5	1e-10	1e-10	8	10	170
Whole_Blood	ENSG00000170180	GYPA	5.68133	14.9399	1.33651e-08	2.23812e-06	0.5	1e-10	1e-10	3	3	169
Whole_Blood	ENSG00000145425	RPS3A	5.63707	4.27047	1.72968e-08	2.87725e-05	0.5	1e-10	1e-10	8	8	106
Whole_Blood	ENSG00000109686	SH3D19	5.28326	2.15165	1.26902e-07	9.17919e-05	0.5	1e-10	1e-10	4	4	101
Whole_Blood	ENSG00000115648	MLPH	-5.09832	-20.7868	3.42689e-07	8.80399e-07	0.5	1e-10	1e-10	3	3	130
Whole_Blood	ENSG00000091157	WDR7	4.91091	2.5507	9.06563e-07	5.36533e-05	0.5	1e-10	1e-10	6	7	136

## Sheet: Table S8
Supplementary Table S8. FUSION identified 461 significant genes associated with essential hypertension.
PANEL	FILE	ID	CHROMOSOME	P0	P1	HSQ	BEST.GWAS.ID	BEST.GWAS.Z	EQTL.ID	EQTL.R2	EQTL.Z	EQTL.GWAS.Z	NSNP	NWGT	MODEL	MODELCV.R2	MODELCV.PV	TWAS.Z	TWAS.P	COLOC.PP0	COLOC.PP1	COLOC.PP2	COLOC.PP3	COLOC.PP4	PERM.PV	PERM.N	PERM.ANL_PV
GTExv8.ALL.Adipose_Subcutaneous	/home/hsh/soft/fusion_twas-master/reference//GTExv8.ALL.Adipose_Subcutaneous/ENSG00000213277.3.wgt.RDat	ENSG00000213277	10	103175553	103175554	0.0682	rs11191580	-10.04	rs4409766	0.041	6.06	-9.092	352	352	susie	0.05	2.6e-08	-9.67815	3.73e-22	0	0	0	0.016	0.984	0	100000	3.14e-05
GTExv8.ALL.Adipose_Subcutaneous	/home/hsh/soft/fusion_twas-master/reference//GTExv8.ALL.Adipose_Subcutaneous/ENSG00000174672.15.wgt.RDat	ENSG00000174672	11	1389898	1389899	0.056	rs592373	-10.25	rs10833086	-0.00113	3.57	-3.414	408	408	susie	0.013	0.0038	-6.30288	2.92e-10	0	0	0.847	0.103	0.049	0.002514	4773	NA
GTExv8.ALL.Adipose_Subcutaneous	/home/hsh/soft/fusion_twas-master/reference//GTExv8.ALL.Adipose_Subcutaneous/ENSG00000283787.1.wgt.RDat	ENSG00000283787	11	1891771	1891772	0.0771	rs592373	-10.25	rs542605	0.00231	4.34	6.964	420	20	enet	0.02	0.0004	8.38447	5.1e-17	0	0	0.076	0.025	0.899	0.001599	7505	NA
GTExv8.ALL.Adipose_Subcutaneous	/home/hsh/soft/fusion_twas-master/reference//GTExv8.ALL.Adipose_Subcutaneous/ENSG00000130595.17.wgt.RDat	ENSG00000130595	11	1919561	1919562	0.0873	rs592373	-10.25	rs2734495	0.0247	5.02	-3.029	423	4	lasso	0.041	6e-07	-6.63519	3.24e-11	0	0	0.007	0.026	0.967	0.044444	270	NA
GTExv8.ALL.Adipose_Subcutaneous	/home/hsh/soft/fusion_twas-master/reference//GTExv8.ALL.Adipose_Subcutaneous/ENSG00000226416.1.wgt.RDat	ENSG00000226416	11	1989919	1989920	0.2292	rs592373	-10.25	rs7483477	0.138	9.09	9.51	424	30	enet	0.15	1.3e-22	7.99245	1.32e-15	0	0	0	0.664	0.336	0.005413	2217	NA
GTExv8.ALL.Adipose_Subcutaneous	/home/hsh/soft/fusion_twas-master/reference//GTExv8.ALL.Adipose_Subcutaneous/ENSG00000025434.18.wgt.RDat	ENSG00000025434	11	47248299	47248300	0.0721	rs11039225	7.41	rs11606683	0.0133	-4.55	6.335	295	9	lasso	0.02	0.00038	-5.96799	2.4e-09	0	0	0.129	0.577	0.294	0.113208	106	NA
GTExv8.ALL.Adipose_Subcutaneous	/home/hsh/soft/fusion_twas-master/reference//GTExv8.ALL.Adipose_Subcutaneous/ENSG00000149177.12.wgt.RDat	ENSG00000149177	11	47980557	47980558	0.0817	rs7120737	-6.23	rs10769317	0.0715	6.85	-5.457	225	225	susie	0.073	2.2e-11	-5.46346	4.67e-08	0	0	0	0.355	0.645	0.072289	166	NA
GTExv8.ALL.Adipose_Subcutaneous	/home/hsh/soft/fusion_twas-master/reference//GTExv8.ALL.Adipose_Subcutaneous/ENSG00000213445.9.wgt.RDat	ENSG00000213445	11	65638096	65638097	0.1232	rs557675	-7.76	rs559064	0.0244	-5.86	-5.007	332	332	susie	0.06	1.4e-09	7.07188	1.53e-12	0	0	0	0.013	0.987	0.001986	6042	NA
GTExv8.ALL.Adipose_Subcutaneous	/home/hsh/soft/fusion_twas-master/reference//GTExv8.ALL.Adipose_Subcutaneous/ENSG00000165895.17.wgt.RDat	ENSG00000165895	11	100738442	100738443	0.0592	rs604723	-10.99	rs4312035	-0.00145	4.26	-9.286	528	528	susie	0.0095	0.011	-7.71114	1.25e-14	0	0	0.014	0.01	0.976	0.002838	4229	NA
GTExv8.ALL.Adipose_Subcutaneous	/home/hsh/soft/fusion_twas-master/reference//GTExv8.ALL.Adipose_Subcutaneous/ENSG00000170647.3.wgt.RDat	ENSG00000170647	11	100991988	100991989	0.0798	rs604723	-10.99	rs604723	0.00495	4.8	-10.995	538	7	lasso	0.032	8.1e-06	-10.6716	1.38e-26	0	0	0.001	0.001	0.998	0.000955	12566	NA
GTExv8.ALL.Adipose_Subcutaneous	/home/hsh/soft/fusion_twas-master/reference//GTExv8.ALL.Adipose_Subcutaneous/ENSG00000255353.1.wgt.RDat	ENSG00000255353	11	107176285	107176286	0.1354	rs7951348	6.74	rs12224337	0.0434	-6.7	6.055	453	5	lasso	0.067	1.5e-10	-6.22471	4.82e-10	0	0	0	0.086	0.914	0.001542	7782	NA
GTExv8.ALL.Adipose_Subcutaneous	/home/hsh/soft/fusion_twas-master/reference//GTExv8.ALL.Adipose_Subcutaneous/ENSG00000257595.2.wgt.RDat	ENSG00000257595	12	111369281	111369282	0.0404	rs3184504	11.77	rs10219736	0.032	4.7	-6.36	226	1	top1	0.032	8.5e-06	-6.36	2.02e-10	0	0	0.558	0.427	0.015	0.10526	114	NA
GTExv8.ALL.Adipose_Subcutaneous	/home/hsh/soft/fusion_twas-master/reference//GTExv8.ALL.Adipose_Subcutaneous/ENSG00000260615.1.wgt.RDat	ENSG00000260615	13	114346166	114346167	0.0428	rs7324744	5.11	rs3993426	0.0205	-4.71	4.804	182	8	enet	0.026	5.2e-05	-5.4679	4.55e-08	0.009	0.012	0.034	0.044	0.902	0.003066	3914	NA
GTExv8.ALL.Adipose_Subcutaneous	/home/hsh/soft/fusion_twas-master/reference//GTExv8.ALL.Adipose_Subcutaneous/ENSG00000179335.18.wgt.RDat	ENSG00000179335	15	74598499	74598500	0.0491	rs11636952	8.79	rs2472300	0.00056	3.49	7.258	357	357	susie	0.0026	0.11	7.83855	4.56e-15	0	0	0.748	0.077	0.176	0.001	11967	NA
GTExv8.ALL.Adipose_Subcutaneous	/home/hsh/soft/fusion_twas-master/reference//GTExv8.ALL.Adipose_Subcutaneous/ENSG00000179151.11.wgt.RDat	ENSG00000179151	15	74696291	74696292	0.0864	rs11636952	8.79	rs4886636	0.029521	5.29	4.98	351	351	susie	0.036	2.2e-06	5.51105	3.57e-08	0	0	0.008	0.548	0.444	0.18182	66	NA
GTExv8.ALL.Adipose_Subcutaneous	/home/hsh/soft/fusion_twas-master/reference//GTExv8.ALL.Adipose_Subcutaneous/ENSG00000140465.13.wgt.RDat	ENSG00000140465	15	74725609	74725610	0.0621	rs11636952	8.79	rs2470890	0.009826	4.9	7.408	341	341	susie	0.018	0.00064	7.54156	4.64e-14	0	0	0.002	0.017	0.981	0.0048	2501	NA
GTExv8.ALL.Adipose_Subcutaneous	/home/hsh/soft/fusion_twas-master/reference//GTExv8.ALL.Adipose_Subcutaneous/ENSG00000103653.16.wgt.RDat	ENSG00000103653	15	74782056	74782057	0.0659	rs11636952	8.79	rs936228	0.044867	5.38	7.766	321	1	top1	0.045	1.5e-07	7.766	8.1e-15	0	0	0.043	0.787	0.17	0.05357	224	NA
GTExv8.ALL.Adipose_Subcutaneous	/home/hsh/soft/fusion_twas-master/reference//GTExv8.ALL.Adipose_Subcutaneous/ENSG00000140474.12.wgt.RDat	ENSG00000140474	15	74843196	74843197	0.1845	rs11636952	8.79	rs4886615	0.12079	8.74	7.712	288	288	susie	0.13	1.2e-19	7.90758	2.62e-15	0	0	0	0.873	0.127	0.00384	3122	NA
GTExv8.ALL.Adipose_Subcutaneous	/home/hsh/soft/fusion_twas-master/reference//GTExv8.ALL.Adipose_Subcutaneous/ENSG00000178802.17.wgt.RDat	ENSG00000178802	15	74890004	74890005	0.0621	rs11636952	8.79	rs8031937	0.065163	-6.45	6.392	274	4	lasso	0.069	7.6e-11	-6.3692	1.9e-10	0	0	0	0.992	0.008	0.10619	113	NA
GTExv8.ALL.Adipose_Subcutaneous	/home/hsh/soft/fusion_twas-master/reference//GTExv8.ALL.Adipose_Subcutaneous/ENSG00000182511.11.wgt.RDat	ENSG00000182511	15	90883694	90883695	0.0815	rs8039305	11.22	rs1029420	0.04618	6	-10.533	489	489	susie	0.05	3.5e-08	-10.8549	1.89e-27	0	0	0.001	0.35	0.649	0.01281	937	NA
GTExv8.ALL.Adipose_Subcutaneous	/home/hsh/soft/fusion_twas-master/reference//GTExv8.ALL.Adipose_Subcutaneous/ENSG00000234719.8.wgt.RDat	ENSG00000234719	16	11976642	11976643	0.7227	rs2869492	5.55	rs2869492	0.616	18.91	5.547	446	10	lasso	0.64	1.2e-130	5.46379	4.66e-08	0	0	0	0	1	0.00211	5679	NA
GTExv8.ALL.Adipose_Subcutaneous	/home/hsh/soft/fusion_twas-master/reference//GTExv8.ALL.Adipose_Subcutaneous/ENSG00000260488.1.wgt.RDat	ENSG00000260488	16	11977849	11977850	0.4021	rs2869492	5.55	rs2869492	0.335	14.03	5.547	447	1	top1	0.34	1.4e-53	5.547	2.91e-08	0	0	0	0	1	0	100000	0.000377
GTExv8.ALL.Adipose_Subcutaneous	/home/hsh/soft/fusion_twas-master/reference//GTExv8.ALL.Adipose_Subcutaneous/ENSG00000072778.19.wgt.RDat	ENSG00000072778	17	7217715	7217716	0.1072	rs222857	-6.34	rs390200	0.07111	6.91	-5.894	466	3	lasso	0.082	1.2e-12	-5.9221	3.18e-09	0	0	0	0.036	0.964	0.009992	1201	NA
GTExv8.ALL.Adipose_Subcutaneous	/home/hsh/soft/fusion_twas-master/reference//GTExv8.ALL.Adipose_Subcutaneous/ENSG00000175826.11.wgt.RDat	ENSG00000175826	17	7252022	7252023	0.2175	rs222857	-6.34	rs222851	0.124304	-8.72	-5.377	470	470	susie	0.12	1e-18	5.49073	4e-08	0	0	0	0.026	0.974	0.019802	606	NA
GTExv8.ALL.Adipose_Subcutaneous	/home/hsh/soft/fusion_twas-master/reference//GTExv8.ALL.Adipose_Subcutaneous/ENSG00000170291.14.wgt.RDat	ENSG00000170291	17	7252081	7252082	0.1269	rs222857	-6.34	rs8067500	0.083426	7.2	-5.666	470	1	top1	0.083	7.6e-13	-5.666	1.46e-08	0	0	0	0.146	0.854	0.023529	510	NA
GTExv8.ALL.Adipose_Subcutaneous	/home/hsh/soft/fusion_twas-master/reference//GTExv8.ALL.Adipose_Subcutaneous/ENSG00000181885.18.wgt.RDat	ENSG00000181885	17	7263982	7263983	0.2093	rs222857	-6.34	rs222835	0.133271	9.7	-5.85	464	23	enet	0.16	1.2e-23	-6.74116	1.57e-11	0	0	0	0.032	0.968	0.001085	11064	NA
GTExv8.ALL.Adipose_Subcutaneous	/home/hsh/soft/fusion_twas-master/reference//GTExv8.ALL.Adipose_Subcutaneous/ENSG00000181856.14.wgt.RDat	ENSG00000181856	17	7281666	7281667	0.0984	rs222857	-6.34	rs222852	0.004243	-4.26	-6.322	462	462	susie	0.014	0.0026	6.83678	8.1e-12	0	0	0.01	0.006	0.984	0.002905	4131	NA
GTExv8.ALL.Adipose_Subcutaneous	/home/hsh/soft/fusion_twas-master/reference//GTExv8.ALL.Adipose_Subcutaneous/ENSG00000121068.13.wgt.RDat	ENSG00000121068	17	61399895	61399896	0.1389	rs11871637	-6.91	rs2109019	0.074088	6.92	-5.876	306	1	top1	0.074	1.5e-11	-5.876	4.2e-09	0	0	0	0.668	0.332	0.011184	1073	NA
GTExv8.ALL.Adipose_Subcutaneous	/home/hsh/soft/fusion_twas-master/reference//GTExv8.ALL.Adipose_Subcutaneous/ENSG00000267280.5.wgt.RDat	ENSG00000267280	17	61411554	61411555	0.1387	rs11871637	-6.91	rs9907379	0.092455	7.85	-5.792	303	303	susie	0.097	8.3e-15	-5.85548	4.76e-09	0	0	0	0.72	0.28	0.007853	1528	NA
GTExv8.ALL.Adipose_Subcutaneous	/home/hsh/soft/fusion_twas-master/reference//GTExv8.ALL.Adipose_Subcutaneous/ENSG00000197020.10.wgt.RDat	ENSG00000197020	19	21767627	21767628	0.8287	rs2968084	-5.04	rs6511286	0.433	15.93	-4.062	298	31	enet	0.68	1.1e-146	-5.37922	7.48e-08	0	0.174	0	0.166	0.66	0.01335	899	NA
GTExv8.ALL.Adipose_Subcutaneous	/home/hsh/soft/fusion_twas-master/reference//GTExv8.ALL.Adipose_Subcutaneous/ENSG00000011021.21.wgt.RDat	ENSG00000011021	1	11807130	11807131	0.1364	rs12567136	-10.43	rs1537516	0.089	7.63	-7.804	479	479	susie	0.089	1.2e-13	-7.82598	5.04e-15	0	0	0	0.999	0.001	0.075949	158	NA
GTExv8.ALL.Adipose_Subcutaneous	/home/hsh/soft/fusion_twas-master/reference//GTExv8.ALL.Adipose_Subcutaneous/ENSG00000116685.15.wgt.RDat	ENSG00000116685	1	11926427	11926428	0.0408	rs12567136	-10.43	rs6668659	-0.00085	-3.72	-6.996	465	465	susie	0.0034	0.085	8.03523	9.34e-16	0	0	0.559	0.061	0.38	0.004194	2861	NA
GTExv8.ALL.Adipose_Subcutaneous	/home/hsh/soft/fusion_twas-master/reference//GTExv8.ALL.Adipose_Subcutaneous/ENSG00000132881.11.wgt.RDat	ENSG00000132881	1	16237161	16237162	0.1935	rs2983163	-5.06	rs6603850	0.159	9.9	-4.937	312	25	enet	0.16	1.2e-24	-5.35399	8.6e-08	0	0.006	0	0.01	0.984	0.004896	2451	NA
GTExv8.ALL.Adipose_Subcutaneous	/home/hsh/soft/fusion_twas-master/reference//GTExv8.ALL.Adipose_Subcutaneous/ENSG00000060642.10.wgt.RDat	ENSG00000060642	1	26787471	26787472	0.1203	rs34204245	6.7	rs34885854	0.0979	-7.75	4.965	289	26	enet	0.11	6.5e-16	-5.99252	2.07e-09	0	0	0	0.983	0.017	0.005204	2306	NA
GTExv8.ALL.Adipose_Subcutaneous	/home/hsh/soft/fusion_twas-master/reference//GTExv8.ALL.Adipose_Subcutaneous/ENSG00000137944.17.wgt.RDat	ENSG00000137944	1	88988354	88988355	0.2955	rs12057453	8.54	rs4655890	0.215	-11.87	6.92	349	349	susie	0.28	1.5e-43	-5.40258	6.57e-08	0	0	0	1	0	0.106195	113	NA
GTExv8.ALL.Adipose_Subcutaneous	/home/hsh/soft/fusion_twas-master/reference//GTExv8.ALL.Adipose_Subcutaneous/ENSG00000273483.1.wgt.RDat	ENSG00000273483	1	112518440	112518441	0.0482	rs3790604	12.97	rs12137269	0.0233	4.42	7.436	371	1	top1	0.023	0.00013	7.436	1.04e-13	0	0	0.79	0.189	0.021	0.028235	425	NA
GTExv8.ALL.Adipose_Subcutaneous	/home/hsh/soft/fusion_twas-master/reference//GTExv8.ALL.Adipose_Subcutaneous/ENSG00000155366.16.wgt.RDat	ENSG00000155366	1	112707433	112707434	0.0279	rs3790604	12.97	rs3790612	0.0108	4.1	-6.347	316	1	top1	0.011	0.0069	-6.347	2.2e-10	0	0	0.908	0.068	0.024	0.060606	198	NA
GTExv8.ALL.Adipose_Subcutaneous	/home/hsh/soft/fusion_twas-master/reference//GTExv8.ALL.Adipose_Subcutaneous/ENSG00000101306.10.wgt.RDat	ENSG00000101306	20	31819307	31819308	0.0725	rs242608	-5.26	rs6089096	0.005947	4.04	3.1	281	27	enet	0.02	0.00034	5.4342	5.5e-08	0.101	0.013	0.644	0.08	0.163	0.00503	2386	NA
GTExv8.ALL.Adipose_Subcutaneous	/home/hsh/soft/fusion_twas-master/reference//GTExv8.ALL.Adipose_Subcutaneous/ENSG00000235217.6.wgt.RDat	ENSG00000235217	20	32190526	32190527	0.0696	rs1407256	5.92	rs3813922	0.012456	-4.84	5.052	315	12	enet	0.029	2e-05	-6.1104	9.94e-10	0	0.003	0.044	0.257	0.696	0.00298	4022	NA
GTExv8.ALL.Adipose_Subcutaneous	/home/hsh/soft/fusion_twas-master/reference//GTExv8.ALL.Adipose_Subcutaneous/ENSG00000160208.12.wgt.RDat	ENSG00000160208	21	43659547	43659548	0.0435	rs2329442	-6.75	rs2838344	0.00227	-3.8	-6.056	274	274	susie	0.01	0.0087	6.5731	4.93e-11	0	0	0.3	0.043	0.656	0.00507	2367	NA
GTExv8.ALL.Adipose_Subcutaneous	/home/hsh/soft/fusion_twas-master/reference//GTExv8.ALL.Adipose_Subcutaneous/ENSG00000171303.6.wgt.RDat	ENSG00000171303	2	26692689	26692690	0.0609	rs1275985	14.956	rs11126666	-0.00169	3.23	13.969	363	363	susie	0.01	0.0081	7.01843	2.24e-12	0	0	0.66	0.048	0.291	0.03125	384	NA
GTExv8.ALL.Adipose_Subcutaneous	/home/hsh/soft/fusion_twas-master/reference//GTExv8.ALL.Adipose_Subcutaneous/ENSG00000011523.13.wgt.RDat	ENSG00000011523	2	65056365	65056366	0.275	rs2249105	-5.46	rs1009358	0.276	-12.75	-5.35	427	427	susie	0.28	8.8e-43	5.34999	8.8e-08	0	0.001	0	0.004	0.996	0.00882	1360	NA
GTExv8.ALL.Adipose_Subcutaneous	/home/hsh/soft/fusion_twas-master/reference//GTExv8.ALL.Adipose_Subcutaneous/ENSG00000164045.11.wgt.RDat	ENSG00000164045	3	48188401	48188402	0.199	rs6800730	-6.47	rs936427	0.275	12.71	-5.67	216	216	susie	0.28	1.1e-42	-5.67306	1.4e-08	0	0	0	0.342	0.657	0.06218	193	NA
GTExv8.ALL.Adipose_Subcutaneous	/home/hsh/soft/fusion_twas-master/reference//GTExv8.ALL.Adipose_Subcutaneous/ENSG00000164047.4.wgt.RDat	ENSG00000164047	3	48223346	48223347	0.0522	rs6800730	-6.47	rs7619865	0.0365	5.34	-5.489	233	1	top1	0.037	2.1e-06	-5.489	4.04e-08	0	0	0.038	0.572	0.39	0.13043	92	NA
GTExv8.ALL.Adipose_Subcutaneous	/home/hsh/soft/fusion_twas-master/reference//GTExv8.ALL.Adipose_Subcutaneous/ENSG00000164048.13.wgt.RDat	ENSG00000164048	3	48241099	48241100	0.4185	rs6800730	-6.47	rs6787500	0.443	16.19	-5.433	234	234	susie	0.48	1.7e-83	-5.7003	1.2e-08	0	0	0	0.653	0.347	0.09302	129	NA
GTExv8.ALL.Adipose_Subcutaneous	/home/hsh/soft/fusion_twas-master/reference//GTExv8.ALL.Adipose_Subcutaneous/ENSG00000229759.1.wgt.RDat	ENSG00000229759	3	48256585	48256586	0.4773	rs6800730	-6.47	rs6787500	0.48	16.76	-5.433	238	20	enet	0.49	5.5e-87	-5.79788	6.72e-09	0	0	0	0.669	0.331	0.06667	180	NA
GTExv8.ALL.Adipose_Subcutaneous	/home/hsh/soft/fusion_twas-master/reference//GTExv8.ALL.Adipose_Subcutaneous/ENSG00000228638.1.wgt.RDat	ENSG00000228638	3	48291374	48291375	0.1752	rs6800730	-6.47	rs3197223	0.0615	-7.06	-5.797	242	17	enet	0.077	5.7e-12	5.58345	2.36e-08	0	0	0	0.269	0.731	0.10619	113	NA
GTExv8.ALL.Adipose_Subcutaneous	/home/hsh/soft/fusion_twas-master/reference//GTExv8.ALL.Adipose_Subcutaneous/ENSG00000172113.8.wgt.RDat	ENSG00000172113	3	48301684	48301685	0.126	rs6800730	-6.47	rs11710257	0.133	-9.15	-5.661	245	13	lasso	0.14	2.3e-21	5.42647	5.75e-08	0	0	0	0.259	0.741	0.05405	222	NA
GTExv8.ALL.Adipose_Subcutaneous	/home/hsh/soft/fusion_twas-master/reference//GTExv8.ALL.Adipose_Subcutaneous/ENSG00000158186.12.wgt.RDat	ENSG00000158186	3	138347647	138347648	0.0856	rs6802211	6.71	rs9818870	0.0457	-5.3	5.771	301	1	top1	0.046	1.2e-07	-5.771	7.88e-09	0	0	0.041	0.499	0.46	0.06091	197	NA
GTExv8.ALL.Adipose_Subcutaneous	/home/hsh/soft/fusion_twas-master/reference//GTExv8.ALL.Adipose_Subcutaneous/ENSG00000164116.16.wgt.RDat	ENSG00000164116	4	155666710	155666711	0.1199	rs2306556	-9.27	rs3796592	0.0349	5.33	-8.679	434	434	susie	0.072	2.9e-11	-10.7222	8.01e-27	0	0	0	0.012	0.988	4e-05	100000	0.000131
GTExv8.ALL.Adipose_Subcutaneous	/home/hsh/soft/fusion_twas-master/reference//GTExv8.ALL.Adipose_Subcutaneous/ENSG00000260244.1.wgt.RDat	ENSG00000260244	4	155734447	155734448	0.1384	rs2306556	-9.27	rs11737895	0.097	7.71	-8.411	450	1	top1	0.097	9.3e-15	-8.411	4.07e-17	0	0	0	0.822	0.178	0.020033	599	NA
GTExv8.ALL.Adipose_Subcutaneous	/home/hsh/soft/fusion_twas-master/reference//GTExv8.ALL.Adipose_Subcutaneous/ENSG00000197375.12.wgt.RDat	ENSG00000197375	5	132369751	132369752	0.0752	rs12521868	-5.49	rs2073643	0.067223	7.33	4.698	398	5	lasso	0.091	6.3e-14	5.33219	9.7e-08	0	0.002	0	0.036	0.962	0.004888	2455	NA
GTExv8.ALL.Adipose_Subcutaneous	/home/hsh/soft/fusion_twas-master/reference//GTExv8.ALL.Adipose_Subcutaneous/ENSG00000276778.1.wgt.RDat	ENSG00000276778	5	158409772	158409773	0.2763	rs4704775	-10.39	rs1952659	0.203487	10.94	-7.935	475	475	susie	0.26	9.3e-41	-8.72204	2.73e-18	0	0	0	1	0	0.021016	571	NA
GTExv8.ALL.Adipose_Subcutaneous	/home/hsh/soft/fusion_twas-master/reference//GTExv8.ALL.Adipose_Subcutaneous/ENSG00000169223.14.wgt.RDat	ENSG00000169223	5	177351851	177351852	0.0557	rs10039241	-5.48	rs4532376	0.01095	3.89	4.055	296	296	susie	0.019	0.00055	6.09292	1.11e-09	0.011	0.003	0.096	0.024	0.867	0.000834	14381	NA
GTExv8.ALL.Adipose_Subcutaneous	/home/hsh/soft/fusion_twas-master/reference//GTExv8.ALL.Adipose_Subcutaneous/ENSG00000204371.11.wgt.RDat	ENSG00000204371	6	31897683	31897684	0.0332	rs9267658	-6.48	rs2269426	0.002249	-3.22	4.808	226	226	susie	0.018	0.0007	-6.11438	9.69e-10	0	0	0.916	0.036	0.047	0.02286	525	NA
GTExv8.ALL.Adipose_Subcutaneous	/home/hsh/soft/fusion_twas-master/reference//GTExv8.ALL.Adipose_Subcutaneous/ENSG00000166278.14.wgt.RDat	ENSG00000166278	6	31897784	31897785	0.0555	rs9267658	-6.48	rs1048709	0.013658	-4.43	-5.27	226	1	top1	0.014	0.0028	5.27	1.36e-07	0	0	0.715	0.176	0.108	0.12371	97	NA
GTExv8.ALL.Adipose_Subcutaneous	/home/hsh/soft/fusion_twas-master/reference//GTExv8.ALL.Adipose_Subcutaneous/ENSG00000213676.10.wgt.RDat	ENSG00000213676	6	32128252	32128253	0.2577	rs9267658	-6.48	rs6941112	0.140422	9.72	5.521	163	17	lasso	0.16	1.3e-23	6.13298	8.62e-10	0	0	0	0.578	0.422	0.02034	590	NA
GTExv8.ALL.Adipose_Subcutaneous	/home/hsh/soft/fusion_twas-master/reference//GTExv8.ALL.Adipose_Subcutaneous/ENSG00000204314.10.wgt.RDat	ENSG00000204314	6	32153959	32153960	0.1214	rs9267658	-6.48	rs3130287	0.03385	-6.07	-6.018	165	165	susie	0.071	4.6e-11	6.96404	3.31e-12	0	0	0	0.012	0.988	0.00568	2111	NA
GTExv8.ALL.Adipose_Subcutaneous	/home/hsh/soft/fusion_twas-master/reference//GTExv8.ALL.Adipose_Subcutaneous/ENSG00000196126.11.wgt.RDat	ENSG00000196126	6	32589847	32589848	0.3307	rs3130342	-6.03	rs9270856	0.24456	12.03	-4.56	239	18	enet	0.3	2.6e-46	-5.6279	1.82e-08	0	0.006	0	0.776	0.218	0.00881	1362	NA
GTExv8.ALL.Adipose_Subcutaneous	/home/hsh/soft/fusion_twas-master/reference//GTExv8.ALL.Adipose_Subcutaneous/ENSG00000010704.18.wgt.RDat	ENSG00000010704	6	26087280	26087281	0.1257	rs198846	7.96	rs2071303	0.101972	-7.81	5.274	679	1	top1	0.1	1.8e-15	-5.274	1.33e-07	0	0	0	1	0	0.04181	287	NA
GTExv8.ALL.Adipose_Subcutaneous	/home/hsh/soft/fusion_twas-master/reference//GTExv8.ALL.Adipose_Subcutaneous/ENSG00000106392.10.wgt.RDat	ENSG00000106392	7	7156933	7156934	0.3866	rs11773545	6.47	rs758263	0.24	11.96	5.322	463	31	enet	0.35	7.1e-56	6.8525	7.26e-12	0	0	0	0.457	0.543	2e-05	100000	1.68e-05
GTExv8.ALL.Adipose_Subcutaneous	/home/hsh/soft/fusion_twas-master/reference//GTExv8.ALL.Adipose_Subcutaneous/ENSG00000263001.5.wgt.RDat	ENSG00000263001	7	74657666	74657667	0.3169	rs35005436	5.42	rs35005436	0.261	12.37	5.424	149	1	top1	0.26	3e-40	5.424	5.83e-08	0	0	0	0	1	0	100000	0.00142
GTExv8.ALL.Adipose_Subcutaneous	/home/hsh/soft/fusion_twas-master/reference//GTExv8.ALL.Adipose_Subcutaneous/ENSG00000158517.13.wgt.RDat	ENSG00000158517	7	74773961	74773962	0.0533	rs35005436	5.42	rs35005436	0.0195	4.88	5.424	123	1	top1	0.019	0.00043	5.424	5.83e-08	0	0	0.001	0	0.999	0	100000	0.00328
GTExv8.ALL.Adipose_Subcutaneous	/home/hsh/soft/fusion_twas-master/reference//GTExv8.ALL.Adipose_Subcutaneous/ENSG00000184616.8.wgt.RDat	ENSG00000184616	7	74913255	74913256	0.2684	rs35005436	5.42	rs35005436	0.0809	6.97	5.424	81	81	susie	0.085	5.3e-13	5.56191	2.67e-08	0	0	0	0	1	0.000948	12655	NA
GTExv8.ALL.Adipose_Subcutaneous	/home/hsh/soft/fusion_twas-master/reference//GTExv8.ALL.Adipose_Subcutaneous/ENSG00000205583.13.wgt.RDat	ENSG00000205583	7	75359256	75359257	0.6044	rs1167827	-5.31	rs12535096	0.0586	6.71	1.788	159	46	enet	0.29	6e-46	5.53459	3.12e-08	0	0.286	0	0.52	0.194	6e-05	100000	0.000103
GTExv8.ALL.Adipose_Subcutaneous	/home/hsh/soft/fusion_twas-master/reference//GTExv8.ALL.Adipose_Subcutaneous/ENSG00000278416.1.wgt.RDat	ENSG00000278416	7	75359549	75359550	0.6662	rs1167827	-5.31	rs12535903	0.0559	6.81	2.96	159	43	enet	0.35	1.7e-56	6.04195	1.52e-09	0	0.006	0	0.011	0.983	0	100000	4.4e-05
GTExv8.ALL.Adipose_Subcutaneous	/home/hsh/soft/fusion_twas-master/reference//GTExv8.ALL.Adipose_Subcutaneous/ENSG00000272391.5.wgt.RDat	ENSG00000272391	7	75486270	75486271	0.254	rs1167827	-5.31	rs1167827	0.0663	-6.71	-5.31	197	197	susie	0.13	1.6e-19	5.2647	1.4e-07	0	0.001	0	0.001	0.997	0.001188	10101	NA
GTExv8.ALL.Adipose_Subcutaneous	/home/hsh/soft/fusion_twas-master/reference//GTExv8.ALL.Adipose_Subcutaneous/ENSG00000266265.2.wgt.RDat	ENSG00000266265	7	130734060	130734061	0.1667	rs13234407	-5.18	rs4731702	0.0707	6.56	-5.13	444	18	enet	0.089	1.4e-13	-5.66727	1.45e-08	0	0.002	0	0.006	0.993	0.000929	12915	NA
GTExv8.ALL.Adipose_Subcutaneous	/home/hsh/soft/fusion_twas-master/reference//GTExv8.ALL.Adipose_Subcutaneous/ENSG00000175305.17.wgt.RDat	ENSG00000175305	8	94896677	94896678	0.041	rs481887	5.7	rs481887	0.00995	-4.11	5.7	454	454	susie	0.018	0.00061	-5.602	2.12e-08	0.001	0	0.017	0.004	0.977	0.000433	27742	NA
GTExv8.ALL.Adipose_Visceral_Omentum	/home/hsh/soft/fusion_twas-master/reference//GTExv8.ALL.Adipose_Visceral_Omentum/ENSG00000173145.11.wgt.RDat	ENSG00000173145	10	94362958	94362959	0.0643	rs3740360	-7.36	rs12780491	0.034757	5.24	-5.193	330	330	susie	0.04	6.9e-06	-5.46625	4.6e-08	0	0	0.045	0.877	0.078	0.05455	220	NA
GTExv8.ALL.Adipose_Visceral_Omentum	/home/hsh/soft/fusion_twas-master/reference//GTExv8.ALL.Adipose_Visceral_Omentum/ENSG00000246250.2.wgt.RDat	ENSG00000246250	11	43880725	43880726	0.1037	rs7932905	-5.58	rs3736505	0.0558	-6.11	5.31	516	516	susie	0.073	1.7e-09	-5.5339	3.13e-08	0	0.001	0	0.03	0.97	0.00101	11852	NA
GTExv8.ALL.Adipose_Visceral_Omentum	/home/hsh/soft/fusion_twas-master/reference//GTExv8.ALL.Adipose_Visceral_Omentum/ENSG00000110514.19.wgt.RDat	ENSG00000110514	11	47269160	47269161	0.092	rs11039225	7.41	rs10838689	0.0385	-4.49	-5.942	301	1	top1	0.038	1.1e-05	5.942	2.82e-09	0	0	0.75	0.225	0.025	0.08571	140	NA
GTExv8.ALL.Adipose_Visceral_Omentum	/home/hsh/soft/fusion_twas-master/reference//GTExv8.ALL.Adipose_Visceral_Omentum/ENSG00000152404.15.wgt.RDat	ENSG00000152404	11	107457843	107457844	0.1503	rs7951348	6.74	rs11824931	0.0861	-6.88	-2.902	468	468	susie	0.13	1.6e-15	5.59013	2.27e-08	0	0	0	0.76	0.24	0.0029	4137	NA
GTExv8.ALL.Adipose_Visceral_Omentum	/home/hsh/soft/fusion_twas-master/reference//GTExv8.ALL.Adipose_Visceral_Omentum/ENSG00000258359.1.wgt.RDat	ENSG00000258359	12	111670361	111670362	0.0273	rs3184504	11.77	rs4766567	0.006578	-3.62	-5.942	236	236	susie	0.013	0.008	5.89867	3.66e-09	0	0	0.871	0.079	0.05	0.46154	26	NA
GTExv8.ALL.Adipose_Visceral_Omentum	/home/hsh/soft/fusion_twas-master/reference//GTExv8.ALL.Adipose_Visceral_Omentum/ENSG00000128829.11.wgt.RDat	ENSG00000128829	15	39934145	39934146	0.3913	rs566792	4.55	rs17722526	0.131328	8.64	-3.926	465	25	enet	0.22	3.1e-27	-5.50864	3.62e-08	0	0.307	0	0.015	0.678	0.00016	74881	NA
GTExv8.ALL.Adipose_Visceral_Omentum	/home/hsh/soft/fusion_twas-master/reference//GTExv8.ALL.Adipose_Visceral_Omentum/ENSG00000136379.11.wgt.RDat	ENSG00000136379	15	80679683	80679684	0.0892	rs4778848	8.77	rs12913385	0.005019	3.91	6.893	522	1	lasso	0.0053	0.062	6.893	5.46e-12	0	0	0.134	0.02	0.846	0.02139	561	NA
GTExv8.ALL.Adipose_Visceral_Omentum	/home/hsh/soft/fusion_twas-master/reference//GTExv8.ALL.Adipose_Visceral_Omentum/ENSG00000161956.12.wgt.RDat	ENSG00000161956	17	7561874	7561875	0.0732	rs222857	-6.34	rs4130668	-0.00203	3.17	-1.799	472	472	susie	0.0078	0.031	-5.72275	1.05e-08	0.001	0	0.912	0.053	0.035	0.010187	1178	NA
GTExv8.ALL.Adipose_Visceral_Omentum	/home/hsh/soft/fusion_twas-master/reference//GTExv8.ALL.Adipose_Visceral_Omentum/ENSG00000073969.18.wgt.RDat	ENSG00000073969	17	46590668	46590669	0.0632	rs17608766	7.97	rs169201	-0.00164	-2.82	-1.483	146	146	susie	0.0031	0.12	6.07392	1.25e-09	0	0	0.849	0.017	0.134	0.131868	91	NA
GTExv8.ALL.Adipose_Visceral_Omentum	/home/hsh/soft/fusion_twas-master/reference//GTExv8.ALL.Adipose_Visceral_Omentum/ENSG00000108433.16.wgt.RDat	ENSG00000108433	17	46923074	46923075	0.0656	rs17608766	7.97	rs9889762	0.0486	-5.18	-6.097	286	1	top1	0.049	8.6e-07	6.097	1.08e-09	0	0	0.138	0.857	0.005	0.141176	85	NA
GTExv8.ALL.Adipose_Visceral_Omentum	/home/hsh/soft/fusion_twas-master/reference//GTExv8.ALL.Adipose_Visceral_Omentum/ENSG00000263142.5.wgt.RDat	ENSG00000263142	17	47017192	47017193	0.0463	rs17608766	7.97	rs12603447	0.00116	4.09	5.88	296	10	enet	0.0032	0.11	6.54267	6.04e-11	0	0	0.719	0.239	0.042	0.017493	686	NA
GTExv8.ALL.Adipose_Visceral_Omentum	/home/hsh/soft/fusion_twas-master/reference//GTExv8.ALL.Adipose_Visceral_Omentum/ENSG00000170703.15.wgt.RDat	ENSG00000170703	17	48817213	48817214	0.164	rs3179840	7.01	rs7208074	0.0387	-5.84	4.145	394	13	enet	0.056	1.2e-07	-5.25956	1.44e-07	0	0	0.002	0.998	0.001	0.065934	182	NA
GTExv8.ALL.Adipose_Visceral_Omentum	/home/hsh/soft/fusion_twas-master/reference//GTExv8.ALL.Adipose_Visceral_Omentum/ENSG00000065243.19.wgt.RDat	ENSG00000065243	1	88684221	88684222	0.0298	rs12057453	8.54	rs786921	0.00898	3.93	7.358	376	376	susie	0.0092	0.021	6.95579	3.51e-12	0	0	0.152	0.052	0.797	0	100000	2.29e-12
GTExv8.ALL.Adipose_Visceral_Omentum	/home/hsh/soft/fusion_twas-master/reference//GTExv8.ALL.Adipose_Visceral_Omentum/ENSG00000142178.7.wgt.RDat	ENSG00000142178	21	43427127	43427128	0.0808	rs2329442	-6.75	rs766242	-0.0015	3.1	-0.509	285	285	susie	-0.00065	0.4	5.398	6.74e-08	0	0	0.809	0.026	0.166	0.0531	226	NA
GTExv8.ALL.Adipose_Visceral_Omentum	/home/hsh/soft/fusion_twas-master/reference//GTExv8.ALL.Adipose_Visceral_Omentum/ENSG00000160207.8.wgt.RDat	ENSG00000160207	21	43659492	43659493	0.0745	rs2329442	-6.75	rs8129601	0.03278	5.4	-5.414	284	1	top1	0.033	4.8e-05	-5.414	6.16e-08	0	0	0.05	0.898	0.052	0.125	96	NA
GTExv8.ALL.Adipose_Visceral_Omentum	/home/hsh/soft/fusion_twas-master/reference//GTExv8.ALL.Adipose_Visceral_Omentum/ENSG00000170185.9.wgt.RDat	ENSG00000170185	4	143184916	143184917	0.0553	rs4132266	6.55	rs4337690	0.053584	-5.15	6.426	291	1	top1	0.054	2.4e-07	-6.426	1.31e-10	0	0	0.003	0.015	0.982	0.01821	659	NA
GTExv8.ALL.Adipose_Visceral_Omentum	/home/hsh/soft/fusion_twas-master/reference//GTExv8.ALL.Adipose_Visceral_Omentum/ENSG00000272501.1.wgt.RDat	ENSG00000272501	6	31198036	31198037	0.4907	rs1265093	5.92	rs3130981	0.068324	7.17	-5.348	173	19	enet	0.29	3e-37	-5.29116	1.22e-07	0	0.001	0	0.06	0.939	0.02784	431	NA
GTExv8.ALL.Adipose_Visceral_Omentum	/home/hsh/soft/fusion_twas-master/reference//GTExv8.ALL.Adipose_Visceral_Omentum/ENSG00000271581.1.wgt.RDat	ENSG00000271581	6	31356646	31356647	0.2156	rs9267576	-6.32	rs2844623	0.057243	6.59	2.45	215	32	enet	0.15	2.3e-18	5.65522	1.56e-08	0	0.001	0	0.31	0.689	0.03085	389	NA
GTExv8.ALL.Adipose_Visceral_Omentum	/home/hsh/soft/fusion_twas-master/reference//GTExv8.ALL.Adipose_Visceral_Omentum/ENSG00000204435.13.wgt.RDat	ENSG00000204435	6	31665390	31665391	0.071	rs9267658	-6.48	rs707939	0.007121	-4.09	4.435	241	8	enet	0.021	0.00087	-6.51482	7.28e-11	0	0	0.357	0.169	0.474	0.01404	855	NA
GTExv8.ALL.Adipose_Visceral_Omentum	/home/hsh/soft/fusion_twas-master/reference//GTExv8.ALL.Adipose_Visceral_Omentum/ENSG00000277072.4.wgt.RDat	ENSG00000277072	7	74890609	74890610	0.2152	rs35005436	5.42	rs35005436	0.0697	5.95	5.424	97	1	top1	0.07	3.8e-09	5.424	5.83e-08	0	0	0	0	1	0	100000	0.00332
GTExv8.ALL.Adipose_Visceral_Omentum	/home/hsh/soft/fusion_twas-master/reference//GTExv8.ALL.Adipose_Visceral_Omentum/ENSG00000274070.1.wgt.RDat	ENSG00000274070	7	74964817	74964818	0.1091	rs35005436	5.42	rs35005436	0.0285	-4.17	5.424	83	1	top1	0.029	0.00014	-5.424	5.83e-08	0.005	0	0.012	0	0.982	0	100000	0.00412
GTExv8.ALL.Adipose_Visceral_Omentum	/home/hsh/soft/fusion_twas-master/reference//GTExv8.ALL.Adipose_Visceral_Omentum/ENSG00000274523.4.wgt.RDat	ENSG00000274523	7	75074227	75074228	0.0798	rs35005436	5.42	rs17466578	-2.76e-06	3.41	0.215	72	72	susie	0.014	0.0061	5.66181	1.5e-08	0.087	0.002	0.374	0.008	0.529	0.0103	1165	NA
GTExv8.ALL.Adipose_Visceral_Omentum	/home/hsh/soft/fusion_twas-master/reference//GTExv8.ALL.Adipose_Visceral_Omentum/ENSG00000128607.13.wgt.RDat	ENSG00000128607	7	130070509	130070510	0.082	rs11556924	-6.85	rs12531444	0.0181	4.05	-3.995	377	377	susie	0.02	0.0012	-5.35828	8.4e-08	0	0	0.687	0.114	0.199	0.00236	5085	NA
GTExv8.ALL.Adrenal_Gland	/home/hsh/soft/fusion_twas-master/reference//GTExv8.ALL.Adrenal_Gland/ENSG00000235020.4.wgt.RDat	ENSG00000235020	10	18257319	18257320	0.1704	rs1888693	8.05	rs1779217	0.073649	4.48	6.631	538	538	susie	0.083	4.7e-06	6.64043	3.13e-11	0	0	0.516	0.27	0.214	0.04898	245	NA
GTExv8.ALL.Adrenal_Gland	/home/hsh/soft/fusion_twas-master/reference//GTExv8.ALL.Adrenal_Gland/ENSG00000148842.17.wgt.RDat	ENSG00000148842	10	102918292	102918293	0.0898	rs11191580	-10.04	rs11599868	0.027591	-4.19	2.014	342	17	enet	0.041	0.001	-5.2645	1.41e-07	0	0	0.719	0.206	0.075	0.075472	159	NA
GTExv8.ALL.Adrenal_Gland	/home/hsh/soft/fusion_twas-master/reference//GTExv8.ALL.Adrenal_Gland/ENSG00000149084.12.wgt.RDat	ENSG00000149084	11	43680679	43680680	0.3178	rs7932905	-5.58	rs7131110	0.284929	-8.21	5.309	497	1	top1	0.28	8.8e-19	-5.309	1.1e-07	0	0.001	0	0.038	0.961	0.021779	551	NA
GTExv8.ALL.Adrenal_Gland	/home/hsh/soft/fusion_twas-master/reference//GTExv8.ALL.Adrenal_Gland/ENSG00000283375.1.wgt.RDat	ENSG00000283375	11	43856403	43856404	0.3935	rs7932905	-5.58	rs7118659	0.324978	-8.99	5.237	516	516	susie	0.34	1.6e-22	-5.33417	9.6e-08	0	0.001	0	0.034	0.966	0.000957	12536	NA
GTExv8.ALL.Adrenal_Gland	/home/hsh/soft/fusion_twas-master/reference//GTExv8.ALL.Adrenal_Gland/ENSG00000258234.1.wgt.RDat	ENSG00000258234	12	48284209	48284210	0.2692	rs2054903	5.45	rs10875772	0.174121	6.55	5.187	494	494	susie	0.18	6.8e-12	5.39156	6.98e-08	0	0.001	0	0.017	0.981	0.00503	2386	NA
GTExv8.ALL.Adrenal_Gland	/home/hsh/soft/fusion_twas-master/reference//GTExv8.ALL.Adrenal_Gland/ENSG00000139514.12.wgt.RDat	ENSG00000139514	13	29595687	29595688	0.3082	rs7338758	8.16	rs7338758	0.053092	4.57	8.157	607	607	susie	0.054	0.0002	6.8223	8.96e-12	0	0	0.004	0.002	0.994	0.00354	3390	NA
GTExv8.ALL.Adrenal_Gland	/home/hsh/soft/fusion_twas-master/reference//GTExv8.ALL.Adrenal_Gland/ENSG00000133105.7.wgt.RDat	ENSG00000133105	13	31739541	31739542	0.3461	rs2025908	5.08	rs1200453	0.133222	-6.93	-4.894	508	10	enet	0.21	8.5e-14	5.4496	5.05e-08	0	0.007	0	0.021	0.972	0.000609	19700	NA
GTExv8.ALL.Adrenal_Gland	/home/hsh/soft/fusion_twas-master/reference//GTExv8.ALL.Adrenal_Gland/ENSG00000178718.6.wgt.RDat	ENSG00000178718	15	74957217	74957218	0.1433	rs11636952	8.79	rs1378938	0.000912	4.2	7.769	265	265	susie	0.034	0.0028	7.837	4.61e-15	0	0	0.047	0.031	0.922	0.000737	16285	NA
GTExv8.ALL.Adrenal_Gland	/home/hsh/soft/fusion_twas-master/reference//GTExv8.ALL.Adrenal_Gland/ENSG00000166822.12.wgt.RDat	ENSG00000166822	16	75465496	75465497	0.1824	rs3851734	-5.72	rs12933281	0.137427	-6.05	-5.329	348	1	top1	0.14	3.2e-09	5.329	9.88e-08	0	0.001	0	0.043	0.956	0.08824	136	NA
GTExv8.ALL.Adrenal_Gland	/home/hsh/soft/fusion_twas-master/reference//GTExv8.ALL.Adrenal_Gland/ENSG00000153815.16.wgt.RDat	ENSG00000153815	16	81445169	81445170	0.3185	rs2966117	7.11	rs6564890	0.069027	5.63	-7.084	747	37	enet	0.12	3.3e-08	-6.37218	1.86e-10	0	0	0	0.014	0.986	0.00184	6526	NA
GTExv8.ALL.Adrenal_Gland	/home/hsh/soft/fusion_twas-master/reference//GTExv8.ALL.Adrenal_Gland/ENSG00000131351.14.wgt.RDat	ENSG00000131351	19	17075624	17075625	0.1553	rs11666569	6.7	rs8106184	0.065266	-5.25	5.819	412	14	enet	0.11	1.5e-07	-6.41	1.46e-10	0	0	0.01	0.09	0.9	0.000924	12993	NA
GTExv8.ALL.Adrenal_Gland	/home/hsh/soft/fusion_twas-master/reference//GTExv8.ALL.Adrenal_Gland/ENSG00000149596.6.wgt.RDat	ENSG00000149596	20	44187577	44187578	0.3044	rs2179680	7.53	rs2179680	0.218692	7.19	7.529	502	1	top1	0.22	2.8e-14	7.529	5.11e-14	0	0	0	0	1	0	100000	6.31e-05
GTExv8.ALL.Adrenal_Gland	/home/hsh/soft/fusion_twas-master/reference//GTExv8.ALL.Adrenal_Gland/ENSG00000160214.12.wgt.RDat	ENSG00000160214	21	43789512	43789513	0.1439	rs2329442	-6.75	rs9974326	0.001961	3.57	0.114	294	294	susie	0.028	0.0062	5.5241	3.31e-08	0	0	0.852	0.053	0.095	0.0245	490	NA
GTExv8.ALL.Adrenal_Gland	/home/hsh/soft/fusion_twas-master/reference//GTExv8.ALL.Adrenal_Gland/ENSG00000225378.1.wgt.RDat	ENSG00000225378	2	26674463	26674464	0.2014	rs1275985	14.956	rs1275986	0.0305	3.92	14.836	369	21	enet	0.032	0.0036	11.5297	9.35e-31	0	0	0.042	0.006	0.952	0.000769	15611	NA
GTExv8.ALL.Adrenal_Gland	/home/hsh/soft/fusion_twas-master/reference//GTExv8.ALL.Adrenal_Gland/ENSG00000033867.16.wgt.RDat	ENSG00000033867	3	27484419	27484420	0.2217	rs820429	-8.63	rs2581199	0.030449	-3.97	-1.164	401	61	enet	0.081	5.8e-06	-5.30363	1.14e-07	0	0	0.71	0.077	0.213	0.075472	159	NA
GTExv8.ALL.Adrenal_Gland	/home/hsh/soft/fusion_twas-master/reference//GTExv8.ALL.Adrenal_Gland/ENSG00000068885.14.wgt.RDat	ENSG00000068885	3	160399272	160399273	0.2185	rs1980277	-5.69	rs4679904	0.130376	6.14	-5.509	375	1	top1	0.13	8.3e-09	-5.509	3.61e-08	0	0	0	0.011	0.989	0.006042	1986	NA
GTExv8.ALL.Adrenal_Gland	/home/hsh/soft/fusion_twas-master/reference//GTExv8.ALL.Adrenal_Gland/ENSG00000113810.15.wgt.RDat	ENSG00000113810	3	160399880	160399881	0.0877	rs1980277	-5.69	rs4679904	0.072775	4.32	-5.509	375	1	top1	0.073	1.8e-05	-5.509	3.61e-08	0.002	0	0.103	0.011	0.883	0.004407	2723	NA
GTExv8.ALL.Adrenal_Gland	/home/hsh/soft/fusion_twas-master/reference//GTExv8.ALL.Adrenal_Gland/ENSG00000250326.1.wgt.RDat	ENSG00000250326	4	143184860	143184861	0.0736	rs4132266	6.55	rs4132266	0.042204	4.11	6.552	293	1	top1	0.042	0.00094	6.552	5.68e-11	0	0	0.127	0.007	0.866	0	100000	0.0176
GTExv8.ALL.Adrenal_Gland	/home/hsh/soft/fusion_twas-master/reference//GTExv8.ALL.Adrenal_Gland/ENSG00000113389.15.wgt.RDat	ENSG00000113389	5	32689069	32689070	0.34	rs7733331	-9.48	rs1173771	0.0761	-5.33	-9.348	443	50	enet	0.2	4.1e-13	7.40081	1.35e-13	0	0	0	0.006	0.994	0.00127	9423	NA
GTExv8.ALL.Adrenal_Gland	/home/hsh/soft/fusion_twas-master/reference//GTExv8.ALL.Adrenal_Gland/ENSG00000138829.11.wgt.RDat	ENSG00000138829	5	128659184	128659185	0.5843	rs1858079	8.62	rs6595829	0.396	9.68	7.665	452	20	lasso	0.46	1.1e-32	8.58929	8.75e-18	0	0	0	0.755	0.245	0.00161	7442	NA
GTExv8.ALL.Adrenal_Gland	/home/hsh/soft/fusion_twas-master/reference//GTExv8.ALL.Adrenal_Gland/ENSG00000204525.16.wgt.RDat	ENSG00000204525	6	31272104	31272105	0.5569	rs1265093	5.92	rs2523578	0.204	6.93	-5.594	205	39	enet	0.31	1.2e-20	-5.46747	4.56e-08	0	0	0	0.018	0.982	0.03681	326	NA
GTExv8.ALL.Adrenal_Gland	/home/hsh/soft/fusion_twas-master/reference//GTExv8.ALL.Adrenal_Gland/ENSG00000204482.10.wgt.RDat	ENSG00000204482	6	31586123	31586124	0.162	rs9267658	-6.48	rs3179003	-0.00293	-3.79	-2.103	299	299	susie	0.015	0.035	6.55001	5.75e-11	0	0	0.874	0.084	0.042	0.01093	1098	NA
GTExv8.ALL.Adrenal_Gland	/home/hsh/soft/fusion_twas-master/reference//GTExv8.ALL.Adrenal_Gland/ENSG00000171467.15.wgt.RDat	ENSG00000171467	6	43369477	43369478	0.2233	rs7763350	7.65	rs2279087	0.132	-5.85	6.898	411	411	susie	0.13	6e-09	-6.8233	8.9e-12	0	0	0	0.027	0.973	0.00339	3538	NA
GTExv8.ALL.Adrenal_Gland	/home/hsh/soft/fusion_twas-master/reference//GTExv8.ALL.Adrenal_Gland/ENSG00000124568.10.wgt.RDat	ENSG00000124568	6	25832058	25832059	0.5656	rs198846	7.96	rs17271121	0.31419	8.88	6.69	655	655	susie	0.46	8.3e-33	5.3785	7.51e-08	0	0	0	0.914	0.086	0.03085	389	NA
GTExv8.ALL.Adrenal_Gland	/home/hsh/soft/fusion_twas-master/reference//GTExv8.ALL.Adrenal_Gland/ENSG00000267052.1.wgt.RDat	ENSG00000267052	7	106598907	106598908	0.1804	rs12705390	7.92	rs12705390	0.147886	6.04	7.925	483	1	top1	0.15	7.5e-10	7.925	2.28e-15	0	0	0	0	1	0	100000	4.54e-07
GTExv8.ALL.Adrenal_Gland	/home/hsh/soft/fusion_twas-master/reference//GTExv8.ALL.Adrenal_Gland/ENSG00000243797.6.wgt.RDat	ENSG00000243797	7	106770206	106770207	0.4058	rs12705390	7.92	rs12705390	0.190136	6.78	7.925	446	446	susie	0.19	1.1e-12	7.84563	4.31e-15	0	0	0	0	1	0.001221	9832	NA
GTExv8.ALL.Adrenal_Gland	/home/hsh/soft/fusion_twas-master/reference//GTExv8.ALL.Adrenal_Gland/ENSG00000283992.1.wgt.RDat	ENSG00000283992	8	142769843	142769844	0.0964	rs6988985	6.39	rs7826593	0.038164	4.93	-4.312	406	3	lasso	0.05	0.00035	-5.3693	7.9e-08	0	0	0.007	0.054	0.939	0.018605	645	NA
GTExv8.ALL.Adrenal_Gland	/home/hsh/soft/fusion_twas-master/reference//GTExv8.ALL.Adrenal_Gland/ENSG00000160882.11.wgt.RDat	ENSG00000160882	8	142879845	142879846	0.0967	rs6988985	6.39	rs10093618	0.024131	-4.01	5.812	410	410	susie	0.032	0.0038	-5.9128	3.36e-09	0	0	0.096	0.05	0.854	0.000829	14484	NA
GTExv8.ALL.Artery_Aorta	/home/hsh/soft/fusion_twas-master/reference//GTExv8.ALL.Artery_Aorta/ENSG00000273450.1.wgt.RDat	ENSG00000273450	10	94315326	94315327	0.0565	rs3740360	-7.36	rs3765524	0.0514	4.78	-6.384	331	1	top1	0.051	4e-06	-6.384	1.73e-10	0	0	0.358	0.321	0.321	0.03343	359	NA
GTExv8.ALL.Artery_Aorta	/home/hsh/soft/fusion_twas-master/reference//GTExv8.ALL.Artery_Aorta/ENSG00000272933.1.wgt.RDat	ENSG00000272933	10	102644139	102644140	0.0734	rs17094683	-10	rs7899004	-0.00249	-3.71	-2.353	362	31	enet	0.011	0.021	5.6712	1.42e-08	0	0	0.409	0.122	0.468	0.07018	171	NA
GTExv8.ALL.Artery_Aorta	/home/hsh/soft/fusion_twas-master/reference//GTExv8.ALL.Artery_Aorta/ENSG00000138172.10.wgt.RDat	ENSG00000138172	10	103452401	103452402	0.1099	rs11191580	-10.04	rs2281860	0.0685	5.44	-2.553	359	13	enet	0.075	2.6e-08	-5.5424	2.98e-08	0	0	0.011	0.467	0.522	0.04225	284	NA
GTExv8.ALL.Artery_Aorta	/home/hsh/soft/fusion_twas-master/reference//GTExv8.ALL.Artery_Aorta/ENSG00000165923.15.wgt.RDat	ENSG00000165923	11	47715388	47715389	0.0472	rs11039225	7.41	rs11039448	0.00465	-3.81	4.57	277	277	susie	0.0096	0.03	-7.5453	4.51e-14	0	0	0.192	0.049	0.759	0.024691	486	NA
GTExv8.ALL.Artery_Aorta	/home/hsh/soft/fusion_twas-master/reference//GTExv8.ALL.Artery_Aorta/ENSG00000167528.12.wgt.RDat	ENSG00000167528	12	48351413	48351414	0.3025	rs2054903	5.45	rs3751273	0.267	10.35	5.34	473	15	enet	0.3	2.3e-31	5.30728	1.11e-07	0	0.001	0	0.007	0.993	0.00261	4601	NA
GTExv8.ALL.Artery_Aorta	/home/hsh/soft/fusion_twas-master/reference//GTExv8.ALL.Artery_Aorta/ENSG00000066117.14.wgt.RDat	ENSG00000066117	12	50084971	50084972	0.0843	rs836180	7.12	rs6580729	0.0252	-4.76	6.6095	300	1	top1	0.025	0.001	-6.60949	3.86e-11	0	0	0.081	0.068	0.851	0.02128	564	NA
GTExv8.ALL.Artery_Aorta	/home/hsh/soft/fusion_twas-master/reference//GTExv8.ALL.Artery_Aorta/ENSG00000070961.15.wgt.RDat	ENSG00000070961	12	89708830	89708831	0.079	rs1401982	-9.1	rs7302816	0.0136	4.1	-5.584	349	349	susie	0.027	0.00068	-7.05	1.79e-12	0	0	0.352	0.16	0.488	0.01498	801	NA
GTExv8.ALL.Artery_Aorta	/home/hsh/soft/fusion_twas-master/reference//GTExv8.ALL.Artery_Aorta/ENSG00000050820.16.wgt.RDat	ENSG00000050820	16	75268052	75268053	0.2057	rs3851734	-5.72	rs12933281	0.187	-8.97	-5.329	376	3	lasso	0.2	3.2e-20	5.3564	8.49e-08	0	0	0	0.027	0.973	0.0199	603	NA
GTExv8.ALL.Artery_Aorta	/home/hsh/soft/fusion_twas-master/reference//GTExv8.ALL.Artery_Aorta/ENSG00000199053.3.wgt.RDat	ENSG00000199053	17	7223378	7223379	0.0847	rs222857	-6.34	rs2654186	0.000396	4.02	-5.788	470	3	lasso	0.016	0.0074	-5.49168	3.98e-08	0	0	0.043	0.018	0.939	0.014423	832	NA
GTExv8.ALL.Artery_Aorta	/home/hsh/soft/fusion_twas-master/reference//GTExv8.ALL.Artery_Aorta/ENSG00000179673.4.wgt.RDat	ENSG00000179673	17	46979247	46979248	0.1335	rs17608766	7.97	rs3809854	0.101	7.18	-5.801	294	294	susie	0.12	4e-12	-5.94935	2.69e-09	0	0	0	1	0	0.025105	478	NA
GTExv8.ALL.Artery_Aorta	/home/hsh/soft/fusion_twas-master/reference//GTExv8.ALL.Artery_Aorta/ENSG00000167083.6.wgt.RDat	ENSG00000167083	17	49209399	49209400	0.0818	rs16948048	7.89	rs12940887	0.0186	4.06	7.596	376	376	susie	0.028	0.00061	7.52261	5.37e-14	0	0	0.042	0.011	0.947	0.003441	3487	NA
GTExv8.ALL.Artery_Aorta	/home/hsh/soft/fusion_twas-master/reference//GTExv8.ALL.Artery_Aorta/ENSG00000177000.10.wgt.RDat	ENSG00000177000	1	11806919	11806920	0.1503	rs12567136	-10.43	rs1801131	0.0435	5.55	-6.864	480	480	susie	0.048	7.6e-06	-6.62532	3.46e-11	0	0	0.025	0.969	0.006	0.068571	175	NA
GTExv8.ALL.Artery_Aorta	/home/hsh/soft/fusion_twas-master/reference//GTExv8.ALL.Artery_Aorta/ENSG00000134245.17.wgt.RDat	ENSG00000134245	1	112466540	112466541	0.1411	rs3790604	12.97	rs351365	0.0232	5.64	-7.496	403	403	susie	0.1	1.1e-10	-5.4119	6.24e-08	0	0	0.011	0.989	0	0.09375	128	NA
GTExv8.ALL.Artery_Aorta	/home/hsh/soft/fusion_twas-master/reference//GTExv8.ALL.Artery_Aorta/ENSG00000116489.12.wgt.RDat	ENSG00000116489	1	112619796	112619797	0.0725	rs3790604	12.97	rs4838960	0.0403	4.36	-5.904	331	1	top1	0.04	4.1e-05	-5.904	3.55e-09	0	0	0.83	0.143	0.027	0.106195	113	NA
GTExv8.ALL.Artery_Aorta	/home/hsh/soft/fusion_twas-master/reference//GTExv8.ALL.Artery_Aorta/ENSG00000182263.13.wgt.RDat	ENSG00000182263	2	163736011	163736012	0.266	rs1374264	-6.719	rs13002573	0.102	-6.54	-5.341	329	329	susie	0.12	1.7e-12	7.01915	2.23e-12	0	0	0	0.899	0.101	0.00473	2536	NA
GTExv8.ALL.Artery_Aorta	/home/hsh/soft/fusion_twas-master/reference//GTExv8.ALL.Artery_Aorta/ENSG00000144560.14.wgt.RDat	ENSG00000144560	3	11771349	11771350	0.0663	rs2606738	-6.65	rs99365	0.001852	-3.56	3.558	451	451	susie	0.021	0.0023	-5.8519	4.86e-09	0	0	0.47	0.074	0.456	0.010204	1176	NA
GTExv8.ALL.Artery_Aorta	/home/hsh/soft/fusion_twas-master/reference//GTExv8.ALL.Artery_Aorta/ENSG00000109332.19.wgt.RDat	ENSG00000109332	4	102868895	102868896	0.1144	rs6533052	-4.45	rs223490	0.009095	-4.41	-3.892	326	5	lasso	0.046	1.4e-05	5.58068	2.4e-08	0.051	0.108	0.027	0.056	0.757	0.002	6009	NA
GTExv8.ALL.Artery_Aorta	/home/hsh/soft/fusion_twas-master/reference//GTExv8.ALL.Artery_Aorta/ENSG00000204472.12.wgt.RDat	ENSG00000204472	6	31615183	31615184	0.078	rs9267658	-6.48	rs2253044	0.005854	3.58	1.215	294	294	susie	0.012	0.017	5.47845	4.29e-08	0	0	0.842	0.062	0.095	0.095238	126	NA
GTExv8.ALL.Artery_Aorta	/home/hsh/soft/fusion_twas-master/reference//GTExv8.ALL.Artery_Aorta/ENSG00000204463.12.wgt.RDat	ENSG00000204463	6	31652704	31652705	0.2551	rs9267658	-6.48	rs707939	0.107816	6.76	4.435	242	28	enet	0.16	2.5e-16	6.6063	3.94e-11	0	0	0	0.979	0.021	0.008242	1456	NA
GTExv8.ALL.Artery_Aorta	/home/hsh/soft/fusion_twas-master/reference//GTExv8.ALL.Artery_Aorta/ENSG00000253276.2.wgt.RDat	ENSG00000253276	7	106660995	106660996	0.1903	rs12705390	7.92	rs12705390	0.107	6.73	7.925	474	1	top1	0.11	2.6e-11	7.925	2.28e-15	0	0	0	0	1	0	100000	1.74e-06
GTExv8.ALL.Artery_Aorta	/home/hsh/soft/fusion_twas-master/reference//GTExv8.ALL.Artery_Aorta/ENSG00000005249.12.wgt.RDat	ENSG00000005249	7	107044648	107044649	0.2576	rs12705390	7.92	rs12705390	0.139	7.41	7.925	366	366	susie	0.16	9.9e-17	8.81067	1.24e-18	0	0	0	0	1	2e-05	100000	5.19e-05
GTExv8.ALL.Artery_Aorta	/home/hsh/soft/fusion_twas-master/reference//GTExv8.ALL.Artery_Aorta/ENSG00000055118.14.wgt.RDat	ENSG00000055118	7	150978314	150978315	0.2153	rs891512	7.04	rs2968853	0.171	8.56	5.398	563	563	susie	0.18	1.2e-18	5.40006	6.66e-08	0	0	0	0.984	0.016	0.015873	756	NA
GTExv8.ALL.Artery_Aorta	/home/hsh/soft/fusion_twas-master/reference//GTExv8.ALL.Artery_Aorta/ENSG00000196196.2.wgt.RDat	ENSG00000196196	9	35906191	35906192	0.2045	rs12376565	-4.252	rs7020142	0.0257	-4.48	-1.773	436	56	enet	0.074	3.5e-08	5.70766	1.15e-08	0.208	0.175	0.009	0.007	0.601	4e-05	100000	0.000346
GTExv8.ALL.Artery_Coronary	/home/hsh/soft/fusion_twas-master/reference//GTExv8.ALL.Artery_Coronary/ENSG00000043591.5.wgt.RDat	ENSG00000043591	10	114044055	114044056	0.2418	rs7076938	-10.61	rs180917	-0.002177	-3.58	-5.799	561	35	enet	0.078	2.2e-05	7.1312	9.95e-13	0	0	0.753	0.11	0.136	0.0022	5460	NA
GTExv8.ALL.Artery_Coronary	/home/hsh/soft/fusion_twas-master/reference//GTExv8.ALL.Artery_Coronary/ENSG00000198740.8.wgt.RDat	ENSG00000198740	17	49362115	49362116	0.1216	rs16948048	7.89	rs2107634	0.039618	-3.88	6.53	349	1	top1	0.04	0.002	-6.53	6.58e-11	0	0	0.928	0.033	0.039	0.0274	438	NA
GTExv8.ALL.Artery_Coronary	/home/hsh/soft/fusion_twas-master/reference//GTExv8.ALL.Artery_Coronary/ENSG00000160209.18.wgt.RDat	ENSG00000160209	21	43719093	43719094	0.104	rs2329442	-6.75	rs1454649	0.052411	4.74	-6.468	275	275	susie	0.07	5.5e-05	-6.53398	6.4e-11	0	0	0.006	0.024	0.969	0.00946	1269	NA
GTExv8.ALL.Artery_Coronary	/home/hsh/soft/fusion_twas-master/reference//GTExv8.ALL.Artery_Coronary/ENSG00000115816.14.wgt.RDat	ENSG00000115816	2	37231629	37231630	0.1539	rs2372888	5.903	rs2041837	0.105936	5.64	5.689	484	1	top1	0.11	7.2e-07	5.689	1.28e-08	0	0	0	0.006	0.994	0.00213	5632	NA
GTExv8.ALL.Artery_Coronary	/home/hsh/soft/fusion_twas-master/reference//GTExv8.ALL.Artery_Coronary/ENSG00000270820.5.wgt.RDat	ENSG00000270820	2	61471187	61471188	0.1687	rs4672441	-5.018	rs4672441	0.019738	-4.23	-5.018	299	3	lasso	0.033	0.0046	5.7112	1.12e-08	0.045	0.006	0.027	0.003	0.918	0	100000	0.004
GTExv8.ALL.Artery_Coronary	/home/hsh/soft/fusion_twas-master/reference//GTExv8.ALL.Artery_Coronary/ENSG00000234745.10.wgt.RDat	ENSG00000234745	6	31356441	31356442	0.2965	rs9267576	-6.32	rs3130695	0.094647	-5.49	-4.481	215	5	lasso	0.13	5.1e-08	6.28971	3.18e-10	0	0	0.011	0.18	0.809	0.00534	2247	NA
GTExv8.ALL.Artery_Coronary	/home/hsh/soft/fusion_twas-master/reference//GTExv8.ALL.Artery_Coronary/ENSG00000231852.6.wgt.RDat	ENSG00000231852	6	32038264	32038265	0.1719	rs9267658	-6.48	rs1048709	0.071173	-4.37	-5.27	189	1	top1	0.071	4.8e-05	5.27	1.36e-07	0	0	0.819	0.098	0.082	0.130435	92	NA
GTExv8.ALL.Artery_Coronary	/home/hsh/soft/fusion_twas-master/reference//GTExv8.ALL.Artery_Coronary/ENSG00000124562.9.wgt.RDat	ENSG00000124562	6	34757405	34757406	0.1765	rs2744961	5.99	rs6457796	0.01044	-4.17	5.691	357	8	lasso	0.016	0.035	-6.32358	2.56e-10	0	0	0.043	0.031	0.926	0.006024	1992	NA
GTExv8.ALL.Artery_Coronary	/home/hsh/soft/fusion_twas-master/reference//GTExv8.ALL.Artery_Coronary/ENSG00000170092.14.wgt.RDat	ENSG00000170092	7	75493624	75493625	0.1524	rs1167827	-5.31	rs1167827	0.137142	-5.58	-5.31	202	1	top1	0.14	1.5e-08	5.31	1.1e-07	0	0.001	0	0	0.999	0	100000	0.000386
GTExv8.ALL.Artery_Tibial	/home/hsh/soft/fusion_twas-master/reference//GTExv8.ALL.Artery_Tibial/ENSG00000166272.16.wgt.RDat	ENSG00000166272	10	102743969	102743970	0.1164	rs11191580	-10.04	rs11191381	0.0214	4.99	1.058	358	30	enet	0.035	3.4e-06	5.56035	2.69e-08	0	0	0.063	0.261	0.676	0.06061	198	NA
GTExv8.ALL.Artery_Tibial	/home/hsh/soft/fusion_twas-master/reference//GTExv8.ALL.Artery_Tibial/ENSG00000167244.18.wgt.RDat	ENSG00000167244	11	2141237	2141238	0.1065	rs592373	-10.25	rs661348	0.025	-5.49	8.688	400	12	enet	0.036	2.7e-06	-9.11574	7.81e-20	0	0	0.009	0.953	0.038	0.00081	14822	NA
GTExv8.ALL.Artery_Tibial	/home/hsh/soft/fusion_twas-master/reference//GTExv8.ALL.Artery_Tibial/ENSG00000133789.14.wgt.RDat	ENSG00000133789	11	9664076	9664077	0.0985	rs173396	-6.43	rs360140	0.0971	-7.73	-6.412	356	1	top1	0.097	7.7e-15	6.412	1.44e-10	0	0	0	0.002	0.998	0.00388	3093	NA
GTExv8.ALL.Artery_Tibial	/home/hsh/soft/fusion_twas-master/reference//GTExv8.ALL.Artery_Tibial/ENSG00000204950.3.wgt.RDat	ENSG00000204950	11	61508799	61508800	0.0752	rs751984	-6.4	rs751984	0.0029	-4.71	-6.399	319	9	enet	0.015	0.002	6.37754	1.8e-10	0	0	0.002	0.004	0.994	0.000343	34947	NA
GTExv8.ALL.Artery_Tibial	/home/hsh/soft/fusion_twas-master/reference//GTExv8.ALL.Artery_Tibial/ENSG00000271614.1.wgt.RDat	ENSG00000271614	12	89708958	89708959	0.0555	rs1401982	-9.1	rs11105328	0.0267	4.75	-6.888	349	1	top1	0.027	4.3e-05	-6.888	5.66e-12	0	0	0.503	0.484	0.013	0.03659	328	NA
GTExv8.ALL.Artery_Tibial	/home/hsh/soft/fusion_twas-master/reference//GTExv8.ALL.Artery_Tibial/ENSG00000140564.11.wgt.RDat	ENSG00000140564	15	90868591	90868592	0.0708	rs8039305	11.22	rs4702	0.0519	-5.71	-7.326	482	1	top1	0.052	1.5e-08	7.326	2.37e-13	0	0	0.01	0.99	0	0.026549	452	NA
GTExv8.ALL.Artery_Tibial	/home/hsh/soft/fusion_twas-master/reference//GTExv8.ALL.Artery_Tibial/ENSG00000074755.14.wgt.RDat	ENSG00000074755	17	4143019	4143020	0.0597	rs17763551	5.59	rs8066378	0.0125	5.46	5.06	468	468	susie	0.03	1.3e-05	5.26704	1.39e-07	0	0.004	0	0.059	0.937	0.018576	646	NA
GTExv8.ALL.Artery_Tibial	/home/hsh/soft/fusion_twas-master/reference//GTExv8.ALL.Artery_Tibial/ENSG00000155363.18.wgt.RDat	ENSG00000155363	1	112673140	112673141	0.1215	rs3790604	12.97	rs17030613	0.0628	6.6	7.135	324	324	susie	0.065	2.6e-10	6.66565	2.63e-11	0	0	0	1	0	0.01299	924	NA
GTExv8.ALL.Artery_Tibial	/home/hsh/soft/fusion_twas-master/reference//GTExv8.ALL.Artery_Tibial/ENSG00000279873.2.wgt.RDat	ENSG00000279873	2	43227209	43227210	0.0854	rs10188861	-5.654	rs4608575	0.0304	5.87	-4.108	496	21	enet	0.053	1.3e-08	-5.44652	5.14e-08	0	0.004	0	0.103	0.893	0.006018	1994	NA
GTExv8.ALL.Artery_Tibial	/home/hsh/soft/fusion_twas-master/reference//GTExv8.ALL.Artery_Tibial/ENSG00000114166.7.wgt.RDat	ENSG00000114166	3	20040022	20040023	0.092	rs4858757	-5.76	rs2948094	0.0332	-5.32	-5.392	417	417	susie	0.044	2.1e-07	5.5418	2.99e-08	0	0	0	0.012	0.988	0.000525	22857	NA
GTExv8.ALL.Artery_Tibial	/home/hsh/soft/fusion_twas-master/reference//GTExv8.ALL.Artery_Tibial/ENSG00000114054.13.wgt.RDat	ENSG00000114054	3	136250305	136250306	0.0992	rs1279840	-6.67	rs1153877	0.0628	7.09	3.367	284	284	susie	0.088	1.4e-13	5.57459	2.48e-08	0	0	0	0.048	0.952	0.021314	563	NA
GTExv8.ALL.Artery_Tibial	/home/hsh/soft/fusion_twas-master/reference//GTExv8.ALL.Artery_Tibial/ENSG00000158220.13.wgt.RDat	ENSG00000158220	3	138434612	138434613	0.0496	rs6802211	6.71	rs13324341	0.00924	4.85	5.521	296	296	susie	0.023	0.00014	5.68077	1.34e-08	0	0	0.054	0.344	0.602	0.002818	4259	NA
GTExv8.ALL.Artery_Tibial	/home/hsh/soft/fusion_twas-master/reference//GTExv8.ALL.Artery_Tibial/ENSG00000158234.12.wgt.RDat	ENSG00000158234	3	138608608	138608609	0.0533	rs6802211	6.71	rs484698	0.0291	-6.16	4.483	269	16	enet	0.054	8.7e-09	-5.81755	5.97e-09	0	0	0	0.998	0.001	0.037267	322	NA
GTExv8.ALL.Artery_Tibial	/home/hsh/soft/fusion_twas-master/reference//GTExv8.ALL.Artery_Tibial/ENSG00000061918.12.wgt.RDat	ENSG00000061918	4	155758991	155758992	0.1264	rs2306556	-9.27	rs2219538	0.058741	6	-4.127	454	454	susie	0.066	1.5e-10	-5.3	1.18e-07	0	0	0.002	0.913	0.085	0.04225	284	NA
GTExv8.ALL.Artery_Tibial	/home/hsh/soft/fusion_twas-master/reference//GTExv8.ALL.Artery_Tibial/ENSG00000065060.16.wgt.RDat	ENSG00000065060	6	34792014	34792015	0.3648	rs2744961	5.99	rs7756405	0.493	17.08	4.655	359	48	enet	0.52	7.9e-94	5.29854	1.17e-07	0	0.006	0	0.671	0.323	0.00738	1626	NA
GTExv8.ALL.Artery_Tibial	/home/hsh/soft/fusion_twas-master/reference//GTExv8.ALL.Artery_Tibial/ENSG00000180573.9.wgt.RDat	ENSG00000180573	6	26124144	26124145	0.0609	rs198846	7.96	rs2328892	0.002844	-4.1	5.256	668	1	top1	0.0028	0.1	-5.256	1.47e-07	0	0	0.901	0.075	0.024	0.0412	291	NA
GTExv8.ALL.Artery_Tibial	/home/hsh/soft/fusion_twas-master/reference//GTExv8.ALL.Artery_Tibial/ENSG00000197275.13.wgt.RDat	ENSG00000197275	8	94475108	94475109	0.0519	rs481887	5.7	rs16917117	0.000312	-3.84	4.186	475	10	enet	0.0039	0.071	-5.52973	3.21e-08	0.039	0.007	0.548	0.105	0.301	0.000376	31937	NA
GTExv8.ALL.Brain_Amygdala	/home/hsh/soft/fusion_twas-master/reference//GTExv8.ALL.Brain_Amygdala/ENSG00000226083.5.wgt.RDat	ENSG00000226083	10	18010561	18010562	0.363	rs1888693	8.05	rs2357790	0.138784	5.33	6.899	538	538	susie	0.18	4.2e-07	7.5018	6.3e-14	0	0	0.027	0.27	0.704	0.02194	547	NA
GTExv8.ALL.Brain_Amygdala	/home/hsh/soft/fusion_twas-master/reference//GTExv8.ALL.Brain_Amygdala/ENSG00000165995.18.wgt.RDat	ENSG00000165995	10	18140676	18140677	0.241	rs1888693	8.05	rs10764584	-0.005116	-3.53	-2.631	518	8	lasso	0.057	0.0037	6.1099	9.97e-10	0	0	0.758	0.07	0.172	0.0303	396	NA
GTExv8.ALL.Brain_Amygdala	/home/hsh/soft/fusion_twas-master/reference//GTExv8.ALL.Brain_Amygdala/ENSG00000272368.2.wgt.RDat	ENSG00000272368	12	50123363	50123364	0.383	rs836180	7.12	rs6580729	0.260277	6.04	6.6164	306	1	top1	0.26	4e-10	6.6164	3.68e-11	0	0	0.002	0.07	0.928	0.03061	392	NA
GTExv8.ALL.Brain_Amygdala	/home/hsh/soft/fusion_twas-master/reference//GTExv8.ALL.Brain_Amygdala/ENSG00000111271.14.wgt.RDat	ENSG00000111271	12	111686063	111686064	0.211	rs3184504	11.77	rs2073950	0.03137	3.53	-5.87	232	1	top1	0.031	0.025	-5.87	4.36e-09	0	0	0.937	0.016	0.047	0.46154	26	NA
GTExv8.ALL.Brain_Amygdala	/home/hsh/soft/fusion_twas-master/reference//GTExv8.ALL.Brain_Amygdala/ENSG00000247556.6.wgt.RDat	ENSG00000247556	15	41283989	41283990	0.1176	rs1678750	-6.46	rs1678750	-0.00457	-3.22	-6.459	268	268	susie	0.028	0.031	6.025	1.69e-09	0	0	0.321	0.03	0.649	0.01382	868	NA
GTExv8.ALL.Brain_Amygdala	/home/hsh/soft/fusion_twas-master/reference//GTExv8.ALL.Brain_Amygdala/ENSG00000245059.2.wgt.RDat	ENSG00000245059	16	81077318	81077319	0.362	rs2966117	7.11	rs10514518	0.014209	3.32	-5.602	704	1	top1	0.014	0.094	-5.602	2.12e-08	0	0	0.918	0.035	0.047	0.02667	450	NA
GTExv8.ALL.Brain_Anterior_cingulate_cortex_BA24	/home/hsh/soft/fusion_twas-master/reference//GTExv8.ALL.Brain_Anterior_cingulate_cortex_BA24/ENSG00000255120.5.wgt.RDat	ENSG00000255120	11	65790867	65790868	0.206	rs557675	-7.76	rs642803	0.1392	5.36	-7.42	335	4	lasso	0.18	5.3e-08	-6.29367	3.1e-10	0	0	0.001	0.004	0.996	0.03053	393	NA
GTExv8.ALL.Brain_Anterior_cingulate_cortex_BA24	/home/hsh/soft/fusion_twas-master/reference//GTExv8.ALL.Brain_Anterior_cingulate_cortex_BA24/ENSG00000108963.17.wgt.RDat	ENSG00000108963	17	2030109	2030110	0.2309	rs2307143	4.96	rs11653030	-0.006104	3.3	4.189	465	465	susie	0.052	0.0032	5.3529	8.65e-08	0.341	0.035	0.389	0.039	0.197	0.000434	27646	NA
GTExv8.ALL.Brain_Anterior_cingulate_cortex_BA24	/home/hsh/soft/fusion_twas-master/reference//GTExv8.ALL.Brain_Anterior_cingulate_cortex_BA24/ENSG00000176920.11.wgt.RDat	ENSG00000176920	19	48695970	48695971	0.1803	rs681343	7.05	rs676388	0.134242	4.62	5.984	452	1	top1	0.13	3e-06	5.984	2.18e-09	0	0	0.768	0.153	0.079	0.0157	762	NA
GTExv8.ALL.Brain_Anterior_cingulate_cortex_BA24	/home/hsh/soft/fusion_twas-master/reference//GTExv8.ALL.Brain_Anterior_cingulate_cortex_BA24/ENSG00000242349.5.wgt.RDat	ENSG00000242349	1	11843703	11843704	0.2726	rs12567136	-10.43	rs198372	0.096262	-4.7	-3.965	478	10	lasso	0.12	1.2e-05	6.11941	9.39e-10	0	0	0.449	0.43	0.121	0.07229	166	NA
GTExv8.ALL.Brain_Anterior_cingulate_cortex_BA24	/home/hsh/soft/fusion_twas-master/reference//GTExv8.ALL.Brain_Anterior_cingulate_cortex_BA24/ENSG00000181322.13.wgt.RDat	ENSG00000181322	3	138329885	138329886	0.2138	rs6802211	6.71	rs13324341	0.095844	-4.88	5.521	304	17	enet	0.12	6.9e-06	-6.8719	6.34e-12	0	0	0.005	0.034	0.961	0.000123	97844	NA
GTExv8.ALL.Brain_Anterior_cingulate_cortex_BA24	/home/hsh/soft/fusion_twas-master/reference//GTExv8.ALL.Brain_Anterior_cingulate_cortex_BA24/ENSG00000127957.17.wgt.RDat	ENSG00000127957	7	75528147	75528148	0.4857	rs1167827	-5.31	rs17207196	0.241691	6.16	-5.065	216	216	susie	0.25	5.3e-11	-5.42109	5.92e-08	0	0.002	0	0.003	0.994	0.001268	9464	NA
GTExv8.ALL.Brain_Caudate_basal_ganglia	/home/hsh/soft/fusion_twas-master/reference//GTExv8.ALL.Brain_Caudate_basal_ganglia/ENSG00000172818.9.wgt.RDat	ENSG00000172818	11	65787021	65787022	0.1305	rs557675	-7.76	rs948494	0.0605	4.33	6.209	334	1	top1	0.06	0.00032	6.209	5.33e-10	0	0	0.871	0.091	0.039	0.00796	1507	NA
GTExv8.ALL.Brain_Caudate_basal_ganglia	/home/hsh/soft/fusion_twas-master/reference//GTExv8.ALL.Brain_Caudate_basal_ganglia/ENSG00000257337.6.wgt.RDat	ENSG00000257337	12	53053573	53053574	0.1785	rs7315980	5.38	rs34448539	0.0384	4.3	-3.916	554	10	lasso	0.12	5.1e-07	-6.60911	3.87e-11	0.029	0.007	0.056	0.012	0.897	0	100000	6.03e-06
GTExv8.ALL.Brain_Caudate_basal_ganglia	/home/hsh/soft/fusion_twas-master/reference//GTExv8.ALL.Brain_Caudate_basal_ganglia/ENSG00000130177.14.wgt.RDat	ENSG00000130177	13	114234886	114234887	0.18	rs7324744	5.11	rs7994556	0.044392	4.56	5.006	234	11	enet	0.13	1.8e-07	5.77599	7.65e-09	0.004	0.004	0.016	0.015	0.961	0.000903	13286	NA
GTExv8.ALL.Brain_Caudate_basal_ganglia	/home/hsh/soft/fusion_twas-master/reference//GTExv8.ALL.Brain_Caudate_basal_ganglia/ENSG00000167397.14.wgt.RDat	ENSG00000167397	16	31095979	31095980	0.0931	rs11864054	-5.88	rs4889603	0.0413	4.51	-5.298	241	241	susie	0.058	0.00041	-5.4725	4.44e-08	0	0	0.017	0.015	0.967	0.0036	3330	NA
GTExv8.ALL.Brain_Caudate_basal_ganglia	/home/hsh/soft/fusion_twas-master/reference//GTExv8.ALL.Brain_Caudate_basal_ganglia/ENSG00000153774.8.wgt.RDat	ENSG00000153774	16	75433484	75433485	0.1363	rs3851734	-5.72	rs12933281	0.0414	4.08	-5.329	347	1	top1	0.041	0.0026	-5.329	9.88e-08	0.008	0	0.516	0.027	0.449	0.048	250	NA
GTExv8.ALL.Brain_Caudate_basal_ganglia	/home/hsh/soft/fusion_twas-master/reference//GTExv8.ALL.Brain_Caudate_basal_ganglia/ENSG00000263154.1.wgt.RDat	ENSG00000263154	17	81362271	81362272	0.303	rs1701	-5.41	rs11655604	0.183357	6.05	-5.073	368	368	susie	0.2	4.6e-11	-5.80526	6.43e-09	0	0.001	0	0.003	0.996	0.000696	17242	NA
GTExv8.ALL.Brain_Caudate_basal_ganglia	/home/hsh/soft/fusion_twas-master/reference//GTExv8.ALL.Brain_Caudate_basal_ganglia/ENSG00000262223.6.wgt.RDat	ENSG00000262223	17	81385359	81385360	0.3494	rs1701	-5.41	rs11655604	0.264114	7.22	-5.073	359	359	susie	0.27	5.2e-15	-5.26495	1.4e-07	0	0.002	0	0.004	0.994	0.001925	6234	NA
GTExv8.ALL.Brain_Caudate_basal_ganglia	/home/hsh/soft/fusion_twas-master/reference//GTExv8.ALL.Brain_Caudate_basal_ganglia/ENSG00000218739.9.wgt.RDat	ENSG00000218739	2	37196487	37196488	0.3309	rs2372888	5.9	rs2540973	0.23	6.72	5.531	512	1	top1	0.23	9.6e-13	5.531	3.18e-08	0	0	0	0.016	0.984	0.0176	682	NA
GTExv8.ALL.Brain_Caudate_basal_ganglia	/home/hsh/soft/fusion_twas-master/reference//GTExv8.ALL.Brain_Caudate_basal_ganglia/ENSG00000115825.9.wgt.RDat	ENSG00000115825	2	37324807	37324808	0.2642	rs2372888	5.9	rs10178975	0.165	6.55	5.539	471	471	susie	0.2	5.2e-11	5.42271	5.87e-08	0	0	0	0.013	0.986	0.00589	2036	NA
GTExv8.ALL.Brain_Caudate_basal_ganglia	/home/hsh/soft/fusion_twas-master/reference//GTExv8.ALL.Brain_Caudate_basal_ganglia/ENSG00000173473.10.wgt.RDat	ENSG00000173473	3	47782105	47782106	0.0541	rs6800730	-6.47	rs6442109	0.033289	3.82	-6.302	155	155	susie	0.044	0.0019	-5.66257	1.49e-08	0	0	0.081	0.017	0.902	0.01835	654	NA
GTExv8.ALL.Brain_Caudate_basal_ganglia	/home/hsh/soft/fusion_twas-master/reference//GTExv8.ALL.Brain_Caudate_basal_ganglia/ENSG00000206344.7.wgt.RDat	ENSG00000206344	6	31198137	31198138	0.564	rs1265093	5.92	rs3130695	0.241986	-7.15	-4.481	174	174	susie	0.29	4.7e-16	5.45039	5.03e-08	0	0.007	0	0.819	0.174	0.04068	295	NA
GTExv8.ALL.Brain_Caudate_basal_ganglia	/home/hsh/soft/fusion_twas-master/reference//GTExv8.ALL.Brain_Caudate_basal_ganglia/ENSG00000204421.2.wgt.RDat	ENSG00000204421	6	31721844	31721845	0.1902	rs9267658	-6.48	rs707938	0.021956	3.7	-2.617	242	242	susie	0.024	0.018	-5.4048	6.49e-08	0	0	0.907	0.045	0.048	0.08955	134	NA
GTExv8.ALL.Brain_Caudate_basal_ganglia	/home/hsh/soft/fusion_twas-master/reference//GTExv8.ALL.Brain_Caudate_basal_ganglia/ENSG00000204420.8.wgt.RDat	ENSG00000204420	6	31723343	31723344	0.3071	rs9267658	-6.48	rs707938	0.108242	5.21	-2.617	242	35	enet	0.11	1.2e-06	-5.35257	8.67e-08	0	0	0.151	0.819	0.029	0.03582	335	NA
GTExv8.ALL.Brain_Caudate_basal_ganglia	/home/hsh/soft/fusion_twas-master/reference//GTExv8.ALL.Brain_Caudate_basal_ganglia/ENSG00000225914.1.wgt.RDat	ENSG00000225914	6	32255710	32255711	0.0893	rs9267658	-6.48	rs605203	-0.002302	3.37	-4.717	152	152	susie	0.012	0.073	-5.74629	9.12e-09	0	0	0.853	0.041	0.106	0.04724	254	NA
GTExv8.ALL.Brain_Cerebellar_Hemisphere	/home/hsh/soft/fusion_twas-master/reference//GTExv8.ALL.Brain_Cerebellar_Hemisphere/ENSG00000138193.15.wgt.RDat	ENSG00000138193	10	94030811	94030812	0.1407	rs3740360	-7.36	rs3818432	0.004268	3.57	-6.247	419	419	susie	0.043	0.0033	-5.7279	1.02e-08	0	0	0.632	0.099	0.269	0.00504	2379	NA
GTExv8.ALL.Brain_Cerebellar_Hemisphere	/home/hsh/soft/fusion_twas-master/reference//GTExv8.ALL.Brain_Cerebellar_Hemisphere/ENSG00000165915.13.wgt.RDat	ENSG00000165915	11	47407131	47407132	0.1186	rs11039225	7.41	rs1056387	0.047656	-4.06	4.921	288	7	lasso	0.075	0.00014	-6.9406	3.9e-12	0	0	0.075	0.05	0.874	0.02091	574	NA
GTExv8.ALL.Brain_Cerebellar_Hemisphere	/home/hsh/soft/fusion_twas-master/reference//GTExv8.ALL.Brain_Cerebellar_Hemisphere/ENSG00000255197.5.wgt.RDat	ENSG00000255197	11	47409189	47409190	0.3108	rs11039225	7.41	rs2293579	0.196823	-5.93	7.197	288	1	top1	0.2	4.7e-10	-7.197	6.16e-13	0	0	0	0.019	0.981	0.03109	386	NA
GTExv8.ALL.Brain_Cerebellar_Hemisphere	/home/hsh/soft/fusion_twas-master/reference//GTExv8.ALL.Brain_Cerebellar_Hemisphere/ENSG00000197136.4.wgt.RDat	ENSG00000197136	11	65615772	65615773	0.1278	rs557675	-7.76	rs4645927	0.035601	4.32	5.457	344	344	susie	0.049	0.0019	5.3574	8.44e-08	0	0	0.491	0.26	0.249	0.01939	619	NA
GTExv8.ALL.Brain_Cerebellar_Hemisphere	/home/hsh/soft/fusion_twas-master/reference//GTExv8.ALL.Brain_Cerebellar_Hemisphere/ENSG00000182704.7.wgt.RDat	ENSG00000182704	11	76782250	76782251	0.5977	rs7912	-6.26	rs3758711	0.307554	-7.37	-5.927	473	1	top1	0.31	1e-15	5.927	3.09e-09	0	0	0	0.013	0.986	0.00431	2785	NA
GTExv8.ALL.Brain_Cerebellar_Hemisphere	/home/hsh/soft/fusion_twas-master/reference//GTExv8.ALL.Brain_Cerebellar_Hemisphere/ENSG00000078124.11.wgt.RDat	ENSG00000078124	11	76860866	76860867	0.276	rs7912	-6.42	rs3758711	0.013012	-3.79	-5.927	454	7	enet	0.051	0.0016	5.35	8.8e-08	0	0	0.458	0.04	0.502	0.01378	871	NA
GTExv8.ALL.Brain_Cerebellar_Hemisphere	/home/hsh/soft/fusion_twas-master/reference//GTExv8.ALL.Brain_Cerebellar_Hemisphere/ENSG00000226469.1.wgt.RDat	ENSG00000226469	12	111927017	111927018	0.1121	rs3184504	11.77	rs2073950	0.090965	4.5	-5.87	188	1	top1	0.091	3e-05	-5.87	4.36e-09	0	0	0.833	0.129	0.037	0.12766	94	NA
GTExv8.ALL.Brain_Cerebellar_Hemisphere	/home/hsh/soft/fusion_twas-master/reference//GTExv8.ALL.Brain_Cerebellar_Hemisphere/ENSG00000140497.16.wgt.RDat	ENSG00000140497	15	74873364	74873365	0.2857	rs11636952	8.79	rs12442901	0.127	-5.45	7.85	283	6	lasso	0.16	1.6e-08	-7.4451	9.69e-14	0	0	0.011	0.505	0.483	0.01739	690	NA
GTExv8.ALL.Brain_Cerebellar_Hemisphere	/home/hsh/soft/fusion_twas-master/reference//GTExv8.ALL.Brain_Cerebellar_Hemisphere/ENSG00000172379.20.wgt.RDat	ENSG00000172379	15	80404350	80404351	0.3528	rs4778848	8.77	rs12442068	-0.00567	-3.61	-1.662	504	504	susie	0.065	0.00039	6.4664	1e-10	0	0	0.688	0.071	0.241	0.0012	10009	NA
GTExv8.ALL.Brain_Cerebellar_Hemisphere	/home/hsh/soft/fusion_twas-master/reference//GTExv8.ALL.Brain_Cerebellar_Hemisphere/ENSG00000261783.1.wgt.RDat	ENSG00000261783	16	75381259	75381260	0.2319	rs3851734	-5.72	rs8050059	0.128	5.44	-5.495	355	355	susie	0.15	8.6e-08	-5.48401	4.16e-08	0	0	0	0.017	0.983	0.000455	26368	NA
GTExv8.ALL.Brain_Cerebellar_Hemisphere	/home/hsh/soft/fusion_twas-master/reference//GTExv8.ALL.Brain_Cerebellar_Hemisphere/ENSG00000141279.15.wgt.RDat	ENSG00000141279	17	47522941	47522942	0.1702	rs17668126	6.55	rs16942199	0.002286	-3.59	-2.037	367	18	enet	0.064	0.00041	5.76102	8.36e-09	0	0	0.663	0.071	0.266	0.01028	1167	NA
GTExv8.ALL.Brain_Cerebellar_Hemisphere	/home/hsh/soft/fusion_twas-master/reference//GTExv8.ALL.Brain_Cerebellar_Hemisphere/ENSG00000159640.15.wgt.RDat	ENSG00000159640	17	63477060	63477061	0.1015	rs4459609	6.64	rs4311	0.041589	4.62	4.788	266	4	lasso	0.061	0.00056	5.56862	2.57e-08	0	0	0.013	0.005	0.982	0.00485	2475	NA
GTExv8.ALL.Brain_Cerebellar_Hemisphere	/home/hsh/soft/fusion_twas-master/reference//GTExv8.ALL.Brain_Cerebellar_Hemisphere/ENSG00000142233.11.wgt.RDat	ENSG00000142233	19	48673080	48673081	0.2616	rs681343	7.05	rs516246	0.134	5.1	7.007	458	458	susie	0.17	1.1e-08	5.542	2.99e-08	0	0	0.001	0.006	0.993	0.00441	2724	NA
GTExv8.ALL.Brain_Cerebellar_Hemisphere	/home/hsh/soft/fusion_twas-master/reference//GTExv8.ALL.Brain_Cerebellar_Hemisphere/ENSG00000135744.7.wgt.RDat	ENSG00000135744	1	230714296	230714297	0.6352	rs2493151	7.9	rs2493134	0.462	-9.1	6.6	688	8	lasso	0.47	1.4e-25	-6.1002	1.06e-09	0	0	0	0.948	0.052	0.005312	2259	NA
GTExv8.ALL.Brain_Cerebellar_Hemisphere	/home/hsh/soft/fusion_twas-master/reference//GTExv8.ALL.Brain_Cerebellar_Hemisphere/ENSG00000051382.8.wgt.RDat	ENSG00000051382	3	138834937	138834938	0.2098	rs6439804	6.49	rs6769261	0.090365	-4.65	6.339	302	1	top1	0.09	3.1e-05	-6.339	2.31e-10	0	0	0.046	0.011	0.943	0.01432	838	NA
GTExv8.ALL.Brain_Cerebellar_Hemisphere	/home/hsh/soft/fusion_twas-master/reference//GTExv8.ALL.Brain_Cerebellar_Hemisphere/ENSG00000138675.16.wgt.RDat	ENSG00000138675	4	80266598	80266599	0.285	rs1458038	16.65	rs3733336	0.0565	-4.75	10.9368	342	15	enet	0.15	7e-08	-10.9	1.17e-27	0	0	0.073	0.04	0.887	0.00338	3551	NA
GTExv8.ALL.Brain_Cerebellar_Hemisphere	/home/hsh/soft/fusion_twas-master/reference//GTExv8.ALL.Brain_Cerebellar_Hemisphere/ENSG00000231402.1.wgt.RDat	ENSG00000231402	6	31288963	31288964	0.2743	rs1265093	5.92	rs2523578	0.167604	5.59	-5.594	203	1	top1	0.17	1.1e-08	-5.594	2.22e-08	0	0	0.002	0.018	0.981	0.01496	802	NA
GTExv8.ALL.Brain_Cerebellar_Hemisphere	/home/hsh/soft/fusion_twas-master/reference//GTExv8.ALL.Brain_Cerebellar_Hemisphere/ENSG00000213760.10.wgt.RDat	ENSG00000213760	6	31546847	31546848	0.1847	rs9267658	-6.48	rs2523578	-0.005743	-3.53	-5.594	276	276	susie	0.027	0.017	6.8674	6.54e-12	0	0	0.444	0.035	0.521	0.00348	3446	NA
GTExv8.ALL.Brain_Cerebellar_Hemisphere	/home/hsh/soft/fusion_twas-master/reference//GTExv8.ALL.Brain_Cerebellar_Hemisphere/ENSG00000204390.9.wgt.RDat	ENSG00000204390	6	31815064	31815065	0.2271	rs9267658	-6.48	rs9267576	0.116967	5.06	-6.316	236	6	lasso	0.13	9.3e-07	-5.5205	3.38e-08	0	0	0.002	0.004	0.995	0.05714	210	NA
GTExv8.ALL.Brain_Cerebellum	/home/hsh/soft/fusion_twas-master/reference//GTExv8.ALL.Brain_Cerebellum/ENSG00000232987.1.wgt.RDat	ENSG00000232987	11	1991095	1991096	0.2154	rs592373	-10.25	rs4264135	0.161	6.34	7.74	425	425	susie	0.17	4.3e-10	7.66689	1.76e-14	0	0	0.001	0.962	0.037	0.02135	562	NA
GTExv8.ALL.Brain_Cerebellum	/home/hsh/soft/fusion_twas-master/reference//GTExv8.ALL.Brain_Cerebellum/ENSG00000048462.10.wgt.RDat	ENSG00000048462	16	11965106	11965107	0.1232	rs2869492	5.55	rs2869492	0.051565	4.51	5.547	451	451	susie	0.061	0.00018	5.3481	8.89e-08	0.001	0.001	0.006	0.002	0.99	0.003268	3672	NA
GTExv8.ALL.Brain_Cerebellum	/home/hsh/soft/fusion_twas-master/reference//GTExv8.ALL.Brain_Cerebellum/ENSG00000196118.11.wgt.RDat	ENSG00000196118	16	30762709	30762710	0.07	rs11864054	-5.88	rs4889603	0.000117	3.58	-5.298	206	206	susie	0.014	0.048	-5.34452	9.07e-08	0.003	0	0.19	0.024	0.783	0.001957	6133	NA
GTExv8.ALL.Brain_Cerebellum	/home/hsh/soft/fusion_twas-master/reference//GTExv8.ALL.Brain_Cerebellum/ENSG00000255185.5.wgt.RDat	ENSG00000255185	16	70065944	70065945	0.6799	rs244415	-4.62	rs1134074	0.353851	-9.46	4.308	187	26	enet	0.48	8.2e-32	-5.38647	7.19e-08	0	0.077	0	0.031	0.892	0.014528	826	NA
GTExv8.ALL.Brain_Cerebellum	/home/hsh/soft/fusion_twas-master/reference//GTExv8.ALL.Brain_Cerebellum/ENSG00000274833.1.wgt.RDat	ENSG00000274833	17	81387414	81387415	0.4514	rs1701	-5.41	rs11655604	0.199	-6.98	-5.073	360	14	enet	0.21	2.5e-12	5.9127	3.37e-09	0	0.001	0	0.001	0.998	0.000149	80517	NA
GTExv8.ALL.Brain_Cerebellum	/home/hsh/soft/fusion_twas-master/reference//GTExv8.ALL.Brain_Cerebellum/ENSG00000163491.16.wgt.RDat	ENSG00000163491	3	27369459	27369460	0.111	rs820429	-8.63	rs7617094	-0.000664	-3.58	-5.284	365	1	top1	-0.00066	0.35	5.284	1.26e-07	0	0	0.939	0.022	0.039	0.17391	69	NA
GTExv8.ALL.Brain_Cerebellum	/home/hsh/soft/fusion_twas-master/reference//GTExv8.ALL.Brain_Cerebellum/ENSG00000163935.13.wgt.RDat	ENSG00000163935	3	53046067	53046068	0.1856	rs12715461	-5.39	rs2253675	0.044423	-5.15	-4.413	362	12	lasso	0.12	1.1e-07	5.39027	7.04e-08	0	0.018	0.002	0.075	0.905	0.02202	545	NA
GTExv8.ALL.Brain_Cerebellum	/home/hsh/soft/fusion_twas-master/reference//GTExv8.ALL.Brain_Cerebellum/ENSG00000085274.15.wgt.RDat	ENSG00000085274	3	169772830	169772831	0.2254	rs6779380	7.17	rs1918969	0.010296	3.78	-6.095	415	1	top1	0.01	0.077	-6.095	1.09e-09	0	0	0.928	0.03	0.042	0.0239	502	NA
GTExv8.ALL.Brain_Cerebellum	/home/hsh/soft/fusion_twas-master/reference//GTExv8.ALL.Brain_Cerebellum/ENSG00000237541.3.wgt.RDat	ENSG00000237541	6	32741341	32741342	0.5778	rs3828796	4.99	rs28366298	0.252	7.91	2.703	260	29	enet	0.42	8.4e-27	5.28381	1.27e-07	0	0.422	0	0.187	0.391	0.00499	2403	NA
GTExv8.ALL.Brain_Cerebellum	/home/hsh/soft/fusion_twas-master/reference//GTExv8.ALL.Brain_Cerebellum/ENSG00000123965.13.wgt.RDat	ENSG00000123965	7	74894115	74894116	0.587	rs35005436	5.42	rs35005436	0.330124	8.35	5.424	96	1	top1	0.33	5.6e-20	5.424	5.83e-08	0	0	0	0	1	0	100000	0.00334
GTExv8.ALL.Brain_Cortex	/home/hsh/soft/fusion_twas-master/reference//GTExv8.ALL.Brain_Cortex/ENSG00000255557.1.wgt.RDat	ENSG00000255557	11	65745728	65745729	0.1167	rs557675	-7.76	rs948494	0.037148	4.25	6.209	328	3	lasso	0.048	0.0009	6.82851	8.58e-12	0	0	0.187	0.062	0.751	0.005679	2113	NA
GTExv8.ALL.Brain_Cortex	/home/hsh/soft/fusion_twas-master/reference//GTExv8.ALL.Brain_Cortex/ENSG00000104147.8.wgt.RDat	ENSG00000104147	15	41332620	41332621	0.1157	rs1678750	-6.46	rs11070327	0.042858	-3.99	-3.849	276	276	susie	0.043	0.0016	5.2794	1.3e-07	0	0	0.272	0.06	0.668	0.02592	463	NA
GTExv8.ALL.Brain_Cortex	/home/hsh/soft/fusion_twas-master/reference//GTExv8.ALL.Brain_Cortex/ENSG00000176909.11.wgt.RDat	ENSG00000176909	19	48719720	48719721	0.1972	rs681343	7.05	rs504963	0.062779	4.65	6.332	442	442	susie	0.063	0.00016	6.47695	9.36e-11	0	0	0.042	0.057	0.901	0.00152	7872	NA
GTExv8.ALL.Brain_Cortex	/home/hsh/soft/fusion_twas-master/reference//GTExv8.ALL.Brain_Cortex/ENSG00000175707.8.wgt.RDat	ENSG00000175707	1	26960405	26960406	0.072	rs34204245	6.7	rs11555809	0.0109	-3.32	5.215	249	249	susie	0.015	0.047	-5.62332	1.87e-08	0	0	0.667	0.063	0.27	0.00139	8649	NA
GTExv8.ALL.Brain_Cortex	/home/hsh/soft/fusion_twas-master/reference//GTExv8.ALL.Brain_Cortex/ENSG00000146109.4.wgt.RDat	ENSG00000146109	6	26596951	26596952	0.1518	rs198846	7.96	rs11753837	0.0096	3.61	3.3	462	24	enet	0.082	1.8e-05	5.5453	2.94e-08	0	0	0.179	0.026	0.795	0.01855	647	NA
GTExv8.ALL.Brain_Frontal_Cortex_BA9	/home/hsh/soft/fusion_twas-master/reference//GTExv8.ALL.Brain_Frontal_Cortex_BA9/ENSG00000134569.9.wgt.RDat	ENSG00000134569	11	46918641	46918642	0.086	rs11039225	7.41	rs1055447	0.006952	3.28	-3.993	278	278	susie	0.033	0.0094	-5.31193	1.08e-07	0	0	0.733	0.096	0.171	0	100000	1.07e-10
GTExv8.ALL.Brain_Frontal_Cortex_BA9	/home/hsh/soft/fusion_twas-master/reference//GTExv8.ALL.Brain_Frontal_Cortex_BA9/ENSG00000165917.9.wgt.RDat	ENSG00000165917	11	47449177	47449178	0.0868	rs11039225	7.41	rs3781619	0.01583	3.57	-5.334	286	286	susie	0.022	0.028	-5.80331	6.5e-09	0	0	0.844	0.115	0.041	0.02143	560	NA
GTExv8.ALL.Brain_Frontal_Cortex_BA9	/home/hsh/soft/fusion_twas-master/reference//GTExv8.ALL.Brain_Frontal_Cortex_BA9/ENSG00000168092.13.wgt.RDat	ENSG00000168092	11	117144266	117144267	0.1701	rs2000614	5.76	rs4938315	0.008623	-3.82	4.81	545	545	susie	0.018	0.042	-5.61742	1.94e-08	0.003	0	0.274	0.036	0.687	0.00431	2782	NA
GTExv8.ALL.Brain_Frontal_Cortex_BA9	/home/hsh/soft/fusion_twas-master/reference//GTExv8.ALL.Brain_Frontal_Cortex_BA9/ENSG00000103888.16.wgt.RDat	ENSG00000103888	15	80779342	80779343	0.3707	rs4778848	8.77	rs12437679	0.081295	-4.43	-5.414	513	1	top1	0.081	7.7e-05	5.4138	6.17e-08	0	0	0.847	0.115	0.038	0.04	300	NA
GTExv8.ALL.Brain_Frontal_Cortex_BA9	/home/hsh/soft/fusion_twas-master/reference//GTExv8.ALL.Brain_Frontal_Cortex_BA9/ENSG00000237887.1.wgt.RDat	ENSG00000237887	2	54529342	54529343	0.3299	rs2941579	5.496	rs2971878	0.070942	-4.73	5.083	548	548	susie	0.09	3.3e-05	-5.4622	4.7e-08	0.005	0.006	0.03	0.031	0.927	0.00136	8825	NA
GTExv8.ALL.Brain_Frontal_Cortex_BA9	/home/hsh/soft/fusion_twas-master/reference//GTExv8.ALL.Brain_Frontal_Cortex_BA9/ENSG00000272087.1.wgt.RDat	ENSG00000272087	3	158693767	158693768	0.0903	rs1714524	-6.65	rs2566334	0.00657	-3.48	-4.171	394	394	susie	0.023	0.026	5.46593	4.6e-08	0	0	0.504	0.068	0.428	0.00362	3314	NA
GTExv8.ALL.Brain_Frontal_Cortex_BA9	/home/hsh/soft/fusion_twas-master/reference//GTExv8.ALL.Brain_Frontal_Cortex_BA9/ENSG00000228022.5.wgt.RDat	ENSG00000228022	6	30766824	30766825	0.1482	rs1265093	5.92	rs3130560	0.054936	3.65	-5.562	80	1	top1	0.055	0.001	-5.562	2.67e-08	0.01	0	0.484	0.006	0.5	0.01382	868	NA
GTExv8.ALL.Brain_Hippocampus	/home/hsh/soft/fusion_twas-master/reference//GTExv8.ALL.Brain_Hippocampus/ENSG00000076685.18.wgt.RDat	ENSG00000076685	10	103193305	103193306	0.179	rs11191580	-10.04	rs11191425	0.0362	3.94	-9.153	351	5	lasso	0.061	0.00077	-8.06	7.63e-16	0	0	0.069	0.027	0.904	0.0131	916	NA
GTExv8.ALL.Brain_Hippocampus	/home/hsh/soft/fusion_twas-master/reference//GTExv8.ALL.Brain_Hippocampus/ENSG00000106049.8.wgt.RDat	ENSG00000106049	7	27662994	27662995	0.2436	rs6461998	-10.85	rs9648340	0.050752	-4.62	-5.972	486	30	enet	0.13	1.8e-06	6.53061	6.55e-11	0	0	0.365	0.611	0.023	0.03582	335	NA
GTExv8.ALL.Brain_Hippocampus	/home/hsh/soft/fusion_twas-master/reference//GTExv8.ALL.Brain_Hippocampus/ENSG00000085788.13.wgt.RDat	ENSG00000085788	8	38225217	38225218	0.1863	rs16887244	5.14	rs12677998	0.08917	4.6	4.179	281	26	enet	0.11	8.6e-06	5.64028	1.7e-08	0.006	0.008	0.03	0.04	0.916	0.000165	72942	NA
GTExv8.ALL.Brain_Hypothalamus	/home/hsh/soft/fusion_twas-master/reference//GTExv8.ALL.Brain_Hypothalamus/ENSG00000251562.7.wgt.RDat	ENSG00000251562	11	65497761	65497762	0.154	rs557675	-7.76	rs11227281	0.00322	3.73	6.06	353	1	top1	0.0032	0.22	6.06	1.36e-09	0	0	0.932	0.025	0.043	0.0166	721	NA
GTExv8.ALL.Brain_Hypothalamus	/home/hsh/soft/fusion_twas-master/reference//GTExv8.ALL.Brain_Hypothalamus/ENSG00000138621.11.wgt.RDat	ENSG00000138621	15	75023554	75023555	0.1683	rs11636952	8.79	rs12591175	-0.005192	3.31	2.913	270	31	enet	0.059	0.00079	7.2334	4.71e-13	0	0	0.321	0.033	0.646	0.00982	1222	NA
GTExv8.ALL.Brain_Hypothalamus	/home/hsh/soft/fusion_twas-master/reference//GTExv8.ALL.Brain_Hypothalamus/ENSG00000158246.7.wgt.RDat	ENSG00000158246	1	27012835	27012836	0.1031	rs34204245	6.7	rs17162339	-0.005758	3.01	5.088	245	245	susie	0.023	0.026	6.73983	1.59e-11	0	0	0.741	0.049	0.211	8e-05	100000	0.00144
GTExv8.ALL.Brain_Nucleus_accumbens_basal_ganglia	/home/hsh/soft/fusion_twas-master/reference//GTExv8.ALL.Brain_Nucleus_accumbens_basal_ganglia/ENSG00000108379.9.wgt.RDat	ENSG00000108379	17	46833057	46833058	0.3438	rs17608766	7.97	rs2316758	0.102	4.63	5.307	257	1	top1	0.1	2.2e-06	5.307	1.11e-07	0	0	0.752	0.216	0.032	0.2069	58	NA
GTExv8.ALL.Brain_Nucleus_accumbens_basal_ganglia	/home/hsh/soft/fusion_twas-master/reference//GTExv8.ALL.Brain_Nucleus_accumbens_basal_ganglia/ENSG00000263293.2.wgt.RDat	ENSG00000263293	17	47318619	47318620	0.1418	rs17608766	7.97	rs2316757	-0.00498	3.11	5.907	346	346	susie	0.01	0.083	7.0787	1.45e-12	0	0	0.402	0.021	0.577	0.0038	3162	NA
GTExv8.ALL.Brain_Nucleus_accumbens_basal_ganglia	/home/hsh/soft/fusion_twas-master/reference//GTExv8.ALL.Brain_Nucleus_accumbens_basal_ganglia/ENSG00000169194.9.wgt.RDat	ENSG00000169194	5	132656262	132656263	0.1229	rs12521868	-5.49	rs2631360	0.0558	4.62	-5.417	405	405	susie	0.062	0.00021	-5.4247	5.8e-08	0.001	0.001	0.019	0.027	0.952	0.00851	1410	NA
GTExv8.ALL.Brain_Putamen_basal_ganglia	/home/hsh/soft/fusion_twas-master/reference//GTExv8.ALL.Brain_Putamen_basal_ganglia/ENSG00000142002.16.wgt.RDat	ENSG00000142002	19	4724672	4724673	0.174	rs2613766	-5.68	rs2992	-0.004236	-3.55	-1.858	424	424	susie	0.0062	0.15	5.32	1.04e-07	0.023	0.002	0.663	0.066	0.246	0.00438	2740	NA
GTExv8.ALL.Brain_Putamen_basal_ganglia	/home/hsh/soft/fusion_twas-master/reference//GTExv8.ALL.Brain_Putamen_basal_ganglia/ENSG00000215458.8.wgt.RDat	ENSG00000215458	21	43812566	43812567	0.202	rs2329442	-6.75	rs735698	0.001319	-3.8	-0.137	290	290	susie	0.0039	0.2	5.3642	8.13e-08	0	0	0.702	0.045	0.253	0.11215	107	NA
GTExv8.ALL.Brain_Putamen_basal_ganglia	/home/hsh/soft/fusion_twas-master/reference//GTExv8.ALL.Brain_Putamen_basal_ganglia/ENSG00000100296.13.wgt.RDat	ENSG00000100296	22	29554253	29554254	0.151	rs131190	5.05	rs5763301	0.006014	-3.71	4.645	406	19	enet	0.012	0.079	-5.56129	2.68e-08	0.235	0.031	0.286	0.037	0.41	0.000733	16361	NA
GTExv8.ALL.Brain_Putamen_basal_ganglia	/home/hsh/soft/fusion_twas-master/reference//GTExv8.ALL.Brain_Putamen_basal_ganglia/ENSG00000153214.9.wgt.RDat	ENSG00000153214	2	112055222	112055223	0.1128	rs17174870	-5.06	rs6722814	-0.00589	3.54	2.904	330	330	susie	0.017	0.05	5.3818	7.37e-08	0.26	0.034	0.445	0.057	0.204	0.00807	1487	NA
GTExv8.ALL.Brain_Putamen_basal_ganglia	/home/hsh/soft/fusion_twas-master/reference//GTExv8.ALL.Brain_Putamen_basal_ganglia/ENSG00000204301.6.wgt.RDat	ENSG00000204301	6	32224066	32224067	0.167	rs9267658	-6.48	rs3130287	0.017883	4.33	-6.018	170	15	enet	0.042	0.0042	-6.3444	2.23e-10	0	0	0.042	0.009	0.949	0.01407	853	NA
GTExv8.ALL.Brain_Spinal_cord_cervical_c-1	/home/hsh/soft/fusion_twas-master/reference//GTExv8.ALL.Brain_Spinal_cord_cervical_c-1/ENSG00000167523.13.wgt.RDat	ENSG00000167523	16	89657845	89657846	0.248	rs12599531	-5.92	rs3809646	0.0347	-3.76	-5.153	422	422	susie	0.053	0.0056	5.6948	1.23e-08	0.002	0	0.231	0.024	0.743	0.00147	8153	NA
GTExv8.ALL.Brain_Spinal_cord_cervical_c-1	/home/hsh/soft/fusion_twas-master/reference//GTExv8.ALL.Brain_Spinal_cord_cervical_c-1/ENSG00000164050.12.wgt.RDat	ENSG00000164050	3	48430050	48430051	0.212	rs6800730	-6.47	rs6787500	0.0279	-3.25	-5.433	254	254	susie	0.039	0.015	5.2584	1.45e-07	0	0	0.611	0.035	0.354	4e-05	100000	1.77e-28
GTExv8.ALL.Brain_Spinal_cord_cervical_c-1	/home/hsh/soft/fusion_twas-master/reference//GTExv8.ALL.Brain_Spinal_cord_cervical_c-1/ENSG00000224389.8.wgt.RDat	ENSG00000224389	6	32014761	32014762	0.179	rs9267658	-6.48	rs521977	0.018497	3.62	-4.465	187	187	susie	0.058	0.0037	-5.75967	8.43e-09	0	0	0.55	0.043	0.407	0.03909	307	NA
GTExv8.ALL.Brain_Substantia_nigra	/home/hsh/soft/fusion_twas-master/reference//GTExv8.ALL.Brain_Substantia_nigra/ENSG00000257194.2.wgt.RDat	ENSG00000257194	12	90107738	90107739	0.215	rs7136259	-8.23	rs17192191	-0.006705	3.03	2.099	335	335	susie	0.017	0.092	6.1302	8.78e-10	0	0	0.809	0.047	0.145	0.0127	947	NA
GTExv8.ALL.Brain_Substantia_nigra	/home/hsh/soft/fusion_twas-master/reference//GTExv8.ALL.Brain_Substantia_nigra/ENSG00000137806.8.wgt.RDat	ENSG00000137806	15	41402518	41402519	0.16	rs1678750	-6.46	rs2928155	0.08992	-3.89	5.678	299	1	top1	0.09	0.0007	-5.678	1.36e-08	0	0	0.897	0.025	0.078	0.0992	121	NA
GTExv8.ALL.Brain_Substantia_nigra	/home/hsh/soft/fusion_twas-master/reference//GTExv8.ALL.Brain_Substantia_nigra/ENSG00000120937.8.wgt.RDat	ENSG00000120937	1	11858930	11858931	0.366	rs12567136	-10.43	rs17421560	0.142175	4.14	-7.674	467	1	top1	0.14	2.1e-05	-7.674	1.67e-14	0	0	0.907	0.045	0.048	0.06061	198	NA
GTExv8.ALL.Brain_Substantia_nigra	/home/hsh/soft/fusion_twas-master/reference//GTExv8.ALL.Brain_Substantia_nigra/ENSG00000136295.14.wgt.RDat	ENSG00000136295	7	2631950	2631951	0.368	rs4632959	5.12	rs17187301	-0.00314	3.09	1.774	509	509	susie	-0.0011	0.35	5.4875	4.08e-08	0.33	0.022	0.438	0.029	0.18	5e-05	100000	0.0006
GTExv8.ALL.Breast_Mammary_Tissue	/home/hsh/soft/fusion_twas-master/reference//GTExv8.ALL.Breast_Mammary_Tissue/ENSG00000134575.9.wgt.RDat	ENSG00000134575	11	47248905	47248906	0.066	rs11039225	7.41	rs10838687	0.02964	-4.63	-5.312	296	1	top1	0.03	0.00034	5.312	1.08e-07	0	0	0.654	0.325	0.021	0.13793	87	NA
GTExv8.ALL.Breast_Mammary_Tissue	/home/hsh/soft/fusion_twas-master/reference//GTExv8.ALL.Breast_Mammary_Tissue/ENSG00000178761.14.wgt.RDat	ENSG00000178761	15	74907120	74907121	0.0869	rs11636952	8.79	rs2472299	0.021503	-3.65	7.377	276	14	enet	0.054	1.6e-06	-5.7426	9.32e-09	0	0	0.634	0.085	0.282	0.070175	171	NA
GTExv8.ALL.Breast_Mammary_Tissue	/home/hsh/soft/fusion_twas-master/reference//GTExv8.ALL.Breast_Mammary_Tissue/ENSG00000167173.18.wgt.RDat	ENSG00000167173	15	75195642	75195643	0.0705	rs11636952	8.79	rs8031937	0.008619	-3.87	6.392	268	268	susie	0.018	0.004	-6.5166	7.19e-11	0	0	0.717	0.14	0.143	0.060606	198	NA
GTExv8.ALL.Breast_Mammary_Tissue	/home/hsh/soft/fusion_twas-master/reference//GTExv8.ALL.Breast_Mammary_Tissue/ENSG00000009790.14.wgt.RDat	ENSG00000009790	1	209756031	209756032	0.0638	rs12034991	5.34	rs3766612	-0.000796	-3.56	-4.509	507	507	susie	0.0025	0.16	5.63784	1.72e-08	0.155	0.028	0.481	0.086	0.25	0.000978	12275	NA
GTExv8.ALL.Breast_Mammary_Tissue	/home/hsh/soft/fusion_twas-master/reference//GTExv8.ALL.Breast_Mammary_Tissue/ENSG00000115252.18.wgt.RDat	ENSG00000115252	2	182523191	182523192	0.101	rs10930997	-4.739	rs1594305	0.0249	4.59	2.579	423	21	enet	0.039	4.1e-05	5.64987	1.61e-08	0.242	0.128	0.202	0.106	0.322	0.004359	2753	NA
GTExv8.ALL.Breast_Mammary_Tissue	/home/hsh/soft/fusion_twas-master/reference//GTExv8.ALL.Breast_Mammary_Tissue/ENSG00000229453.2.wgt.RDat	ENSG00000229453	3	48328340	48328341	0.1018	rs6800730	-6.47	rs3197223	0.0767	6.16	-5.797	259	259	susie	0.081	5.3e-09	-5.87	4.42e-09	0	0	0	0.266	0.733	0.01164	1031	NA
GTExv8.ALL.Breast_Mammary_Tissue	/home/hsh/soft/fusion_twas-master/reference//GTExv8.ALL.Breast_Mammary_Tissue/ENSG00000198563.13.wgt.RDat	ENSG00000198563	6	31542447	31542448	0.0995	rs9267658	-6.48	rs1042147	-0.000771	-3.46	-3.796	277	277	susie	0.026	0.00083	5.58814	2.3e-08	0	0	0.821	0.099	0.08	0.047059	255	NA
GTExv8.ALL.Breast_Mammary_Tissue	/home/hsh/soft/fusion_twas-master/reference//GTExv8.ALL.Breast_Mammary_Tissue/ENSG00000204427.11.wgt.RDat	ENSG00000204427	6	31703443	31703444	0.0848	rs9267658	-6.48	rs6941112	0.0069	3.86	5.521	242	23	enet	0.014	0.01	6.81706	9.29e-12	0	0	0.468	0.102	0.429	0.006438	1864	NA
GTExv8.ALL.Breast_Mammary_Tissue	/home/hsh/soft/fusion_twas-master/reference//GTExv8.ALL.Breast_Mammary_Tissue/ENSG00000196821.9.wgt.RDat	ENSG00000196821	6	34696858	34696859	0.1045	rs2744961	5.99	rs2814943	0.0346	4.68	4.876	341	3	lasso	0.038	5.4e-05	5.31334	1.08e-07	0.001	0.003	0.076	0.323	0.598	0.019967	601	NA
GTExv8.ALL.Cells_Cultured_fibroblasts	/home/hsh/soft/fusion_twas-master/reference//GTExv8.ALL.Cells_Cultured_fibroblasts/ENSG00000268894.6.wgt.RDat	ENSG00000268894	10	94287477	94287478	0.3129	rs3740360	-7.36	rs11187850	0.251	-11.09	-5.9	335	1	top1	0.25	2.6e-32	5.9	3.64e-09	0	0	0	0.952	0.048	0.09917	121	NA
GTExv8.ALL.Cells_Cultured_fibroblasts	/home/hsh/soft/fusion_twas-master/reference//GTExv8.ALL.Cells_Cultured_fibroblasts/ENSG00000108239.8.wgt.RDat	ENSG00000108239	10	94402503	94402504	0.079	rs3740360	-7.36	rs3818432	0.0162	-4.55	-6.247	334	11	enet	0.044	2e-06	7.78788	6.81e-15	0	0	0.138	0.466	0.397	0.00458	2621	NA
GTExv8.ALL.Cells_Cultured_fibroblasts	/home/hsh/soft/fusion_twas-master/reference//GTExv8.ALL.Cells_Cultured_fibroblasts/ENSG00000130592.15.wgt.RDat	ENSG00000130592	11	1852969	1852970	0.15	rs592373	-10.25	rs569550	0.0793	6.74	10.12	427	427	susie	0.084	5.1e-11	9.8099	1.02e-22	0	0	0	0.007	0.993	0.000969	12390	NA
GTExv8.ALL.Cells_Cultured_fibroblasts	/home/hsh/soft/fusion_twas-master/reference//GTExv8.ALL.Cells_Cultured_fibroblasts/ENSG00000245522.2.wgt.RDat	ENSG00000245522	11	9759532	9759533	0.1054	rs173396	-6.43	rs360140	0.0653	-6.31	-6.412	368	368	susie	0.074	7.9e-10	6.4428	1.17e-10	0	0	0	0.002	0.998	0.003229	3716	NA
GTExv8.ALL.Cells_Cultured_fibroblasts	/home/hsh/soft/fusion_twas-master/reference//GTExv8.ALL.Cells_Cultured_fibroblasts/ENSG00000271983.1.wgt.RDat	ENSG00000271983	15	80693706	80693707	0.0756	rs4778848	8.77	rs7173751	0.0233	4.82	8.576	520	520	susie	0.028	0.00012	8.65527	4.92e-18	0	0	0.002	0.01	0.988	4e-05	100000	1.91e-05
GTExv8.ALL.Cells_Cultured_fibroblasts	/home/hsh/soft/fusion_twas-master/reference//GTExv8.ALL.Cells_Cultured_fibroblasts/ENSG00000158805.11.wgt.RDat	ENSG00000158805	16	89720399	89720400	0.0973	rs12599531	-5.92	rs3809646	0.0603	-5.8	-5.153	404	404	susie	0.083	7.3e-11	5.46072	4.74e-08	0	0.002	0.001	0.223	0.774	0.007859	1527	NA
GTExv8.ALL.Cells_Cultured_fibroblasts	/home/hsh/soft/fusion_twas-master/reference//GTExv8.ALL.Cells_Cultured_fibroblasts/ENSG00000159202.17.wgt.RDat	ENSG00000159202	17	48908368	48908369	0.1344	rs16948048	7.89	rs4794004	0.0535	5.56	-4.941	395	395	susie	0.056	9.3e-08	-5.26553	1.4e-07	0	0	0.002	0.997	0	0.039604	303	NA
GTExv8.ALL.Cells_Cultured_fibroblasts	/home/hsh/soft/fusion_twas-master/reference//GTExv8.ALL.Cells_Cultured_fibroblasts/ENSG00000129911.8.wgt.RDat	ENSG00000129911	19	1863567	1863568	0.0971	rs2289286	-6.72	rs3810417	0.07322	-6.53	-5.564	377	3	lasso	0.082	8.3e-11	5.78461	7.27e-09	0	0	0	0.129	0.871	0.02277	527	NA
GTExv8.ALL.Cells_Cultured_fibroblasts	/home/hsh/soft/fusion_twas-master/reference//GTExv8.ALL.Cells_Cultured_fibroblasts/ENSG00000099331.13.wgt.RDat	ENSG00000099331	19	17075780	17075781	0.1776	rs11666569	6.7	rs7246865	0.112239	-7.56	6.595	409	2	lasso	0.11	1.1e-14	-6.39665	1.59e-10	0	0	0	0.003	0.997	0.0075	1600	NA
GTExv8.ALL.Cells_Cultured_fibroblasts	/home/hsh/soft/fusion_twas-master/reference//GTExv8.ALL.Cells_Cultured_fibroblasts/ENSG00000105538.9.wgt.RDat	ENSG00000105538	19	48740720	48740721	0.266	rs681343	7.05	rs838147	0.272088	11.73	5.009	434	13	enet	0.3	4.8e-40	5.85267	4.84e-09	0	0	0	0.987	0.013	0.002791	4300	NA
GTExv8.ALL.Cells_Cultured_fibroblasts	/home/hsh/soft/fusion_twas-master/reference//GTExv8.ALL.Cells_Cultured_fibroblasts/ENSG00000204160.11.wgt.RDat	ENSG00000204160	1	26826709	26826710	0.0431	rs34204245	6.7	rs12747620	0.016	-4.38	6.581	277	277	susie	0.02	0.0011	-6.03002	1.64e-09	0	0	0.015	0.039	0.945	0.02797	429	NA
GTExv8.ALL.Cells_Cultured_fibroblasts	/home/hsh/soft/fusion_twas-master/reference//GTExv8.ALL.Cells_Cultured_fibroblasts/ENSG00000198835.3.wgt.RDat	ENSG00000198835	1	228149851	228149852	0.0509	rs10916258	6.91	rs6426492	0.00666	4.05	-2.898	322	2	lasso	0.013	0.0073	-5.8274	5.63e-09	0	0	0.041	0.014	0.945	0.02978	403	NA
GTExv8.ALL.Cells_Cultured_fibroblasts	/home/hsh/soft/fusion_twas-master/reference//GTExv8.ALL.Cells_Cultured_fibroblasts/ENSG00000181873.12.wgt.RDat	ENSG00000181873	1	228165814	228165815	0.0484	rs10916258	6.91	rs11800309	0.0432	4.84	6.816	320	1	top1	0.043	2.4e-06	6.816	9.36e-12	0	0	0.002	0.002	0.996	0.00258	4654	NA
GTExv8.ALL.Cells_Cultured_fibroblasts	/home/hsh/soft/fusion_twas-master/reference//GTExv8.ALL.Cells_Cultured_fibroblasts/ENSG00000269890.1.wgt.RDat	ENSG00000269890	1	228274176	228274177	0.2998	rs10916258	6.91	rs1771459	0.292	-12.07	-4.981	328	328	susie	0.29	2.5e-38	5.50207	3.75e-08	0	0	0	0.993	0.007	0.06818	176	NA
GTExv8.ALL.Cells_Cultured_fibroblasts	/home/hsh/soft/fusion_twas-master/reference//GTExv8.ALL.Cells_Cultured_fibroblasts/ENSG00000269934.1.wgt.RDat	ENSG00000269934	1	228276065	228276066	0.2557	rs10916258	6.91	rs1771459	0.124	-8.29	-4.981	327	25	enet	0.17	3.3e-21	6.55236	5.66e-11	0	0	0	0.836	0.164	0.00562	2137	NA
GTExv8.ALL.Cells_Cultured_fibroblasts	/home/hsh/soft/fusion_twas-master/reference//GTExv8.ALL.Cells_Cultured_fibroblasts/ENSG00000272054.1.wgt.RDat	ENSG00000272054	2	37208874	37208875	0.1225	rs2372888	5.903	rs6730503	0.0782	6.89	5.552	491	491	susie	0.088	1.7e-11	5.59069	2.26e-08	0	0	0	0.009	0.991	0.002964	4048	NA
GTExv8.ALL.Cells_Cultured_fibroblasts	/home/hsh/soft/fusion_twas-master/reference//GTExv8.ALL.Cells_Cultured_fibroblasts/ENSG00000138792.9.wgt.RDat	ENSG00000138792	4	110365732	110365733	0.4009	rs2087160	6.33	rs6533524	0.211163	-10.65	4.848	424	424	susie	0.33	1e-43	-7.2716	3.55e-13	0	0	0	0.87	0.13	0.000422	28435	NA
GTExv8.ALL.Cells_Cultured_fibroblasts	/home/hsh/soft/fusion_twas-master/reference//GTExv8.ALL.Cells_Cultured_fibroblasts/ENSG00000204388.6.wgt.RDat	ENSG00000204388	6	31827734	31827735	0.1386	rs9267658	-6.48	rs3130342	0.000811	4.07	-6.027	239	22	enet	0.035	1.9e-05	-5.33516	9.55e-08	0	0	0.14	0.038	0.822	0.07595	158	NA
GTExv8.ALL.Cells_Cultured_fibroblasts	/home/hsh/soft/fusion_twas-master/reference//GTExv8.ALL.Cells_Cultured_fibroblasts/ENSG00000204386.10.wgt.RDat	ENSG00000204386	6	31862905	31862906	0.0541	rs9267658	-6.48	rs389883	0.00011	-3.56	-5.697	226	226	susie	0.018	0.0016	7.32566	2.38e-13	0	0	0.242	0.019	0.739	0.00116	10344	NA
GTExv8.ALL.Cells_Cultured_fibroblasts	/home/hsh/soft/fusion_twas-master/reference//GTExv8.ALL.Cells_Cultured_fibroblasts/ENSG00000204338.8.wgt.RDat	ENSG00000204338	6	32005688	32005689	0.1072	rs9267658	-6.48	rs1150753	0.032791	-5.76	-1.322	197	24	enet	0.07	2.4e-09	5.37784	7.54e-08	0	0	0.001	0.421	0.578	0.08889	135	NA
GTExv8.ALL.Cells_Cultured_fibroblasts	/home/hsh/soft/fusion_twas-master/reference//GTExv8.ALL.Cells_Cultured_fibroblasts/ENSG00000204304.11.wgt.RDat	ENSG00000204304	6	32190185	32190186	0.0839	rs9267658	-6.48	rs660895	0.003134	3.82	4.321	170	27	enet	0.011	0.014	5.35048	8.77e-08	0	0	0.39	0.052	0.558	0.08511	141	NA
GTExv8.ALL.Cells_Cultured_fibroblasts	/home/hsh/soft/fusion_twas-master/reference//GTExv8.ALL.Cells_Cultured_fibroblasts/ENSG00000111801.15.wgt.RDat	ENSG00000111801	6	26440471	26440472	0.1378	rs198846	7.96	rs4712998	0.001753	-3.44	1.815	475	475	susie	0.005	0.064	-5.8991	3.65e-09	0	0	0.904	0.068	0.029	0.015873	756	NA
GTExv8.ALL.Cells_Cultured_fibroblasts	/home/hsh/soft/fusion_twas-master/reference//GTExv8.ALL.Cells_Cultured_fibroblasts/ENSG00000223705.9.wgt.RDat	ENSG00000223705	7	75410321	75410322	0.1142	rs1167827	-5.31	rs17207196	0.046827	-6.01	-5.065	173	173	susie	0.051	3.2e-07	5.27098	1.36e-07	0	0.003	0	0.004	0.994	0.002512	4778	NA
GTExv8.ALL.Cells_EBV-transformed_lymphocytes	/home/hsh/soft/fusion_twas-master/reference//GTExv8.ALL.Cells_EBV-transformed_lymphocytes/ENSG00000152219.4.wgt.RDat	ENSG00000152219	11	30323050	30323051	0.4561	rs963837	-5.65	rs1856142	0.266185	-6.61	4.483	384	7	lasso	0.28	3.4e-12	-5.5697	2.55e-08	0	0.029	0	0.414	0.557	0.01939	619	NA
GTExv8.ALL.Cells_EBV-transformed_lymphocytes	/home/hsh/soft/fusion_twas-master/reference//GTExv8.ALL.Cells_EBV-transformed_lymphocytes/ENSG00000173327.7.wgt.RDat	ENSG00000173327	11	65614248	65614249	0.1686	rs557675	-7.76	rs1144789	0.061185	4.38	4.632	348	348	susie	0.1	4.4e-05	5.4639	4.66e-08	0	0	0.266	0.118	0.617	0.03053	393	NA
GTExv8.ALL.Cells_EBV-transformed_lymphocytes	/home/hsh/soft/fusion_twas-master/reference//GTExv8.ALL.Cells_EBV-transformed_lymphocytes/ENSG00000111252.10.wgt.RDat	ENSG00000111252	12	111405947	111405948	0.5515	rs3184504	11.77	rs7965040	0.0468	-3.34	-5.9	237	1	top1	0.047	0.0049	5.9	3.64e-09	0	0	0.941	0.014	0.045	0.255319	47	NA
GTExv8.ALL.Cells_EBV-transformed_lymphocytes	/home/hsh/soft/fusion_twas-master/reference//GTExv8.ALL.Cells_EBV-transformed_lymphocytes/ENSG00000238164.6.wgt.RDat	ENSG00000238164	1	2557030	2557031	0.3814	rs10752741	-4.29	rs2296443	0.0306	4.33	-1.99	367	30	enet	0.18	5.6e-08	-5.59537	2.2e-08	0.44	0.251	0.06	0.034	0.215	0.00142	8460	NA
GTExv8.ALL.Cells_EBV-transformed_lymphocytes	/home/hsh/soft/fusion_twas-master/reference//GTExv8.ALL.Cells_EBV-transformed_lymphocytes/ENSG00000168159.11.wgt.RDat	ENSG00000168159	1	228487120	228487121	0.2533	rs10916258	6.91	rs1188697	0.0132	3.8	6.154	357	357	susie	0.059	0.0017	6.00927	1.86e-09	0	0	0.488	0.057	0.455	0.00526	2280	NA
GTExv8.ALL.Cells_EBV-transformed_lymphocytes	/home/hsh/soft/fusion_twas-master/reference//GTExv8.ALL.Cells_EBV-transformed_lymphocytes/ENSG00000221988.12.wgt.RDat	ENSG00000221988	6	32153998	32153999	0.182	rs9267658	-6.48	rs521977	0.0244	3.59	-4.465	163	163	susie	0.066	0.001	-5.4285	5.68e-08	0	0	0.864	0.035	0.1	0.05769	208	NA
GTExv8.ALL.Cells_EBV-transformed_lymphocytes	/home/hsh/soft/fusion_twas-master/reference//GTExv8.ALL.Cells_EBV-transformed_lymphocytes/ENSG00000241404.6.wgt.RDat	ENSG00000241404	6	32164582	32164583	0.122	rs9267658	-6.48	rs521977	0.0121	3.46	-4.465	166	166	susie	0.042	0.0071	-5.7843	7.28e-09	0	0	0.816	0.036	0.147	0.03448	348	NA
GTExv8.ALL.Colon_Sigmoid	/home/hsh/soft/fusion_twas-master/reference//GTExv8.ALL.Colon_Sigmoid/ENSG00000278922.1.wgt.RDat	ENSG00000278922	16	30526917	30526918	0.2084	rs11864054	-5.88	rs4889490	0.066462	-5.49	-5.862	185	185	susie	0.081	1.6e-07	6.0498	1.45e-09	0	0	0	0.002	0.998	0.00105	11384	NA
GTExv8.ALL.Colon_Sigmoid	/home/hsh/soft/fusion_twas-master/reference//GTExv8.ALL.Colon_Sigmoid/ENSG00000280046.1.wgt.RDat	ENSG00000280046	17	7858942	7858943	0.1046	rs11078709	5.31	rs11078709	0.0392	4.42	5.305	509	1	top1	0.039	0.00022	5.30516	1.13e-07	0.004	0.001	0.014	0.002	0.979	0	100000	0.002938
GTExv8.ALL.Colon_Sigmoid	/home/hsh/soft/fusion_twas-master/reference//GTExv8.ALL.Colon_Sigmoid/ENSG00000055483.19.wgt.RDat	ENSG00000055483	17	78841440	78841441	0.2984	rs3744802	5.17	rs8072569	0.164	-7.74	4.914	625	625	susie	0.19	1.2e-16	-5.4054	6.47e-08	0	0.003	0	0.021	0.975	0.000258	46586	NA
GTExv8.ALL.Colon_Sigmoid	/home/hsh/soft/fusion_twas-master/reference//GTExv8.ALL.Colon_Sigmoid/ENSG00000117676.13.wgt.RDat	ENSG00000117676	1	26529760	26529761	0.0873	rs34204245	6.7	rs17162387	0.00397	-3.69	4.947	353	15	enet	0.012	0.029	-5.75566	8.63e-09	0	0	0.469	0.067	0.464	0.00678	1770	NA
GTExv8.ALL.Colon_Sigmoid	/home/hsh/soft/fusion_twas-master/reference//GTExv8.ALL.Colon_Sigmoid/ENSG00000243766.7.wgt.RDat	ENSG00000243766	7	27198574	27198575	0.1214	rs6461998	-10.85	rs2074399	0.009138	4.01	-6.698	400	12	enet	0.017	0.011	-9.21391	3.14e-20	0	0	0.121	0.028	0.851	0.00527	2277	NA
GTExv8.ALL.Colon_Transverse	/home/hsh/soft/fusion_twas-master/reference//GTExv8.ALL.Colon_Transverse/ENSG00000257298.1.wgt.RDat	ENSG00000257298	12	50191362	50191363	0.0894	rs836180	7.12	rs7297421	0.020735	4.5	6.905	291	1	top1	0.021	0.0033	6.905	5.02e-12	0	0	0.037	0.01	0.953	0.00997	1204	NA
GTExv8.ALL.Colon_Transverse	/home/hsh/soft/fusion_twas-master/reference//GTExv8.ALL.Colon_Transverse/ENSG00000270792.5.wgt.RDat	ENSG00000270792	20	10673006	10673007	0.1512	rs6108790	8.97	rs1887320	0.04727	-4.51	8.41	591	1	top1	0.047	1.5e-05	-8.41	4.1e-17	0	0	0.349	0.105	0.546	0.00341	3518	NA
GTExv8.ALL.Colon_Transverse	/home/hsh/soft/fusion_twas-master/reference//GTExv8.ALL.Colon_Transverse/ENSG00000115828.15.wgt.RDat	ENSG00000115828	2	37344573	37344574	0.0798	rs2372888	5.903	rs2540973	0.0121	4.08	5.531	487	487	susie	0.023	0.0021	5.46885	4.53e-08	0.001	0	0.08	0.03	0.889	0.00657	1826	NA
GTExv8.ALL.Colon_Transverse	/home/hsh/soft/fusion_twas-master/reference//GTExv8.ALL.Colon_Transverse/ENSG00000227471.8.wgt.RDat	ENSG00000227471	7	134549135	134549136	0.4236	rs782527	-5.38	rs1722883	0.45141	12.89	-5.269	543	1	top1	0.45	7.2e-50	-5.269	1.37e-07	0	0.001	0	0.009	0.99	0.009434	1272	NA
GTExv8.ALL.Esophagus_Gastroesophageal_Junction	/home/hsh/soft/fusion_twas-master/reference//GTExv8.ALL.Esophagus_Gastroesophageal_Junction/ENSG00000254647.6.wgt.RDat	ENSG00000254647	11	2161340	2161341	0.1112	rs592373	-10.25	rs587961	0.009631	4.35	-8.096	390	390	susie	0.012	0.028	-10.5796	3.7e-26	0	0	0.304	0.13	0.566	0.000147	81779	NA
GTExv8.ALL.Esophagus_Gastroesophageal_Junction	/home/hsh/soft/fusion_twas-master/reference//GTExv8.ALL.Esophagus_Gastroesophageal_Junction/ENSG00000141002.19.wgt.RDat	ENSG00000141002	16	89873569	89873570	0.104	rs12599531	-5.92	rs7200842	0.070552	-5.07	-5.493	336	1	top1	0.071	5.9e-07	5.493	3.95e-08	0	0	0.011	0.031	0.957	0.013363	898	NA
GTExv8.ALL.Esophagus_Gastroesophageal_Junction	/home/hsh/soft/fusion_twas-master/reference//GTExv8.ALL.Esophagus_Gastroesophageal_Junction/ENSG00000101158.13.wgt.RDat	ENSG00000101158	20	58981207	58981208	0.3841	rs6026742	11.8	rs6070684	0.208561	-9.12	-2.836	552	17	enet	0.26	3.6e-23	5.4179	6.03e-08	0	0	0	1	0	0.048	250	NA
GTExv8.ALL.Esophagus_Gastroesophageal_Junction	/home/hsh/soft/fusion_twas-master/reference//GTExv8.ALL.Esophagus_Gastroesophageal_Junction/ENSG00000171703.16.wgt.RDat	ENSG00000171703	20	64049835	64049836	0.1194	rs13039439	5.29	rs8121509	0.020078	-4.07	-4.533	331	331	susie	0.031	0.00073	5.8568	4.72e-09	0.124	0.026	0.225	0.046	0.579	0.00109	11020	NA
GTExv8.ALL.Esophagus_Gastroesophageal_Junction	/home/hsh/soft/fusion_twas-master/reference//GTExv8.ALL.Esophagus_Gastroesophageal_Junction/ENSG00000226979.8.wgt.RDat	ENSG00000226979	6	31572053	31572054	0.089	rs9267658	-6.48	rs614549	-0.003029	3.26	3.761	290	290	susie	0.027	0.0015	5.49179	3.98e-08	0	0	0.804	0.063	0.133	0.04428	271	NA
GTExv8.ALL.Esophagus_Gastroesophageal_Junction	/home/hsh/soft/fusion_twas-master/reference//GTExv8.ALL.Esophagus_Gastroesophageal_Junction/ENSG00000204438.10.wgt.RDat	ENSG00000204438	6	31666282	31666283	0.1269	rs9267658	-6.48	rs2523578	0.058471	-5.15	-5.594	242	1	top1	0.058	5.3e-06	5.594	2.22e-08	0	0	0.058	0.236	0.706	0.067416	178	NA
GTExv8.ALL.Esophagus_Gastroesophageal_Junction	/home/hsh/soft/fusion_twas-master/reference//GTExv8.ALL.Esophagus_Gastroesophageal_Junction/ENSG00000204261.8.wgt.RDat	ENSG00000204261	6	32844085	32844086	0.1246	rs3828796	4.99	rs9276975	-0.00123	-3.28	2.656	272	272	susie	0.026	0.0019	-5.40732	6.4e-08	0.652	0.03	0.291	0.013	0.013	0.002531	4741	NA
GTExv8.ALL.Esophagus_Mucosa	/home/hsh/soft/fusion_twas-master/reference//GTExv8.ALL.Esophagus_Mucosa/ENSG00000198924.7.wgt.RDat	ENSG00000198924	10	113854382	113854383	0.126	rs7076938	-10.61	rs7077378	-0.000705	3.63	4.061	581	29	enet	0.0038	0.09	6.15716	7.41e-10	0	0	0.853	0.113	0.033	0.00615	1952	NA
GTExv8.ALL.Esophagus_Mucosa	/home/hsh/soft/fusion_twas-master/reference//GTExv8.ALL.Esophagus_Mucosa/ENSG00000173039.18.wgt.RDat	ENSG00000173039	11	65663093	65663094	0.0535	rs557675	-7.76	rs9666878	0.0239	4.65	5.6	336	1	top1	0.024	0.00032	5.6	2.14e-08	0	0	0.621	0.361	0.018	0.0303	396	NA
GTExv8.ALL.Esophagus_Mucosa	/home/hsh/soft/fusion_twas-master/reference//GTExv8.ALL.Esophagus_Mucosa/ENSG00000079387.13.wgt.RDat	ENSG00000079387	12	48105833	48105834	0.0609	rs2054903	5.45	rs10875746	-0.001649	-3.37	4.206	519	519	susie	0.0023	0.14	-5.49419	3.93e-08	0.055	0.005	0.718	0.061	0.16	0.004118	2914	NA
GTExv8.ALL.Esophagus_Mucosa	/home/hsh/soft/fusion_twas-master/reference//GTExv8.ALL.Esophagus_Mucosa/ENSG00000197757.7.wgt.RDat	ENSG00000197757	12	53990623	53990624	0.07	rs10876531	-9.01	rs7297416	0.00042	-4.22	-8.95	401	17	enet	0.0038	0.091	8.55864	1.14e-17	0	0	0.015	0.007	0.978	0.000124	96866	NA
GTExv8.ALL.Esophagus_Mucosa	/home/hsh/soft/fusion_twas-master/reference//GTExv8.ALL.Esophagus_Mucosa/ENSG00000185847.7.wgt.RDat	ENSG00000185847	12	110936584	110936585	0.0978	rs11065822	8.35	rs10849920	0.086342	7.15	5.522	239	14	enet	0.097	7.9e-13	7.44161	9.95e-14	0	0	0	1	0	0.015605	769	NA
GTExv8.ALL.Esophagus_Mucosa	/home/hsh/soft/fusion_twas-master/reference//GTExv8.ALL.Esophagus_Mucosa/ENSG00000140506.16.wgt.RDat	ENSG00000140506	15	74812715	74812716	0.2607	rs11636952	8.79	rs7180484	0.147	-9.69	7.549	294	15	enet	0.17	3.1e-22	-7.08905	1.35e-12	0	0	0	0.888	0.112	0.036364	330	NA
GTExv8.ALL.Esophagus_Mucosa	/home/hsh/soft/fusion_twas-master/reference//GTExv8.ALL.Esophagus_Mucosa/ENSG00000213578.5.wgt.RDat	ENSG00000213578	15	74826546	74826547	0.3003	rs11636952	8.79	rs7180484	0.195	-10.51	7.549	293	24	enet	0.22	2.7e-28	-6.70432	2.02e-11	0	0	0	0.926	0.074	0.048387	248	NA
GTExv8.ALL.Esophagus_Mucosa	/home/hsh/soft/fusion_twas-master/reference//GTExv8.ALL.Esophagus_Mucosa/ENSG00000279641.1.wgt.RDat	ENSG00000279641	17	7242770	7242771	0.1339	rs222857	-6.34	rs222843	0.087357	7.32	-5.764	469	1	top1	0.087	1.1e-11	-5.764	8.21e-09	0	0	0	0.089	0.911	0.030457	394	NA
GTExv8.ALL.Esophagus_Mucosa	/home/hsh/soft/fusion_twas-master/reference//GTExv8.ALL.Esophagus_Mucosa/ENSG00000232300.1.wgt.RDat	ENSG00000232300	17	46562794	46562795	0.0844	rs17608766	7.97	rs17698176	0.016857	-4.31	2.899	131	19	enet	0.04	4.6e-06	-5.69601	1.23e-08	0	0	0.211	0.275	0.514	0.081081	148	NA
GTExv8.ALL.Esophagus_Mucosa	/home/hsh/soft/fusion_twas-master/reference//GTExv8.ALL.Esophagus_Mucosa/ENSG00000229122.1.wgt.RDat	ENSG00000229122	2	27061037	27061038	0.0481	rs1275985	14.956	rs2384463	0.0272	-4.62	-6.824	322	322	susie	0.036	1.4e-05	5.27251	1.35e-07	0	0	0.218	0.776	0.006	0.059701	201	NA
GTExv8.ALL.Esophagus_Mucosa	/home/hsh/soft/fusion_twas-master/reference//GTExv8.ALL.Esophagus_Mucosa/ENSG00000164062.12.wgt.RDat	ENSG00000164062	3	49674001	49674002	0.5508	rs11130218	5.14	rs13100791	0.09441	8.95	-2.586	319	47	enet	0.21	1e-27	-5.31201	1.08e-07	0	0.098	0	0.891	0.01	0.01417	847	NA
GTExv8.ALL.Esophagus_Mucosa	/home/hsh/soft/fusion_twas-master/reference//GTExv8.ALL.Esophagus_Mucosa/ENSG00000241479.1.wgt.RDat	ENSG00000241479	3	169447866	169447867	0.1101	rs6779380	7.17	rs988397	0.059079	-6.47	6.97	438	438	susie	0.07	1.2e-09	-7.08746	1.37e-12	0	0	0	0.019	0.981	0.00694	1729	NA
GTExv8.ALL.Esophagus_Mucosa	/home/hsh/soft/fusion_twas-master/reference//GTExv8.ALL.Esophagus_Mucosa/ENSG00000280219.1.wgt.RDat	ENSG00000280219	4	147487970	147487971	0.2336	rs4835412	5.68	rs6841581	0.123	7.98	5.665	348	1	top1	0.12	4.4e-16	5.665	1.47e-08	0	0	0	0.003	0.997	0.0028	4292	NA
GTExv8.ALL.Esophagus_Muscularis	/home/hsh/soft/fusion_twas-master/reference//GTExv8.ALL.Esophagus_Muscularis/ENSG00000111275.12.wgt.RDat	ENSG00000111275	12	111766886	111766887	0.0733	rs3184504	11.77	rs2238151	0.0194	-4.95	-5.192	221	5	lasso	0.022	0.00073	5.77473	7.71e-09	0	0	0.074	0.577	0.349	0.25532	47	NA
GTExv8.ALL.Esophagus_Muscularis	/home/hsh/soft/fusion_twas-master/reference//GTExv8.ALL.Esophagus_Muscularis/ENSG00000174891.12.wgt.RDat	ENSG00000174891	3	158107788	158107789	0.0904	rs1714524	-6.65	rs11714869	0.07078	-6.8	5.6	317	317	susie	0.087	5e-11	-5.58211	2.38e-08	0	0	0	0.141	0.859	0.01575	762	NA
GTExv8.ALL.Heart_Atrial_Appendage	/home/hsh/soft/fusion_twas-master/reference//GTExv8.ALL.Heart_Atrial_Appendage/ENSG00000246273.6.wgt.RDat	ENSG00000246273	11	9758291	9758292	0.0929	rs173396	-6.43	rs17268632	-0.000306	3.86	2.412	368	17	enet	0.023	0.002	5.53429	3.12e-08	0	0	0.081	0.023	0.896	0.006247	1921	NA
GTExv8.ALL.Heart_Atrial_Appendage	/home/hsh/soft/fusion_twas-master/reference//GTExv8.ALL.Heart_Atrial_Appendage/ENSG00000213619.9.wgt.RDat	ENSG00000213619	11	47579015	47579016	0.0628	rs11039225	7.41	rs4752872	0.004357	3.75	-5.662	272	272	susie	0.0047	0.099	-5.32629	1e-07	0	0	0.866	0.088	0.045	0.15	80	NA
GTExv8.ALL.Heart_Atrial_Appendage	/home/hsh/soft/fusion_twas-master/reference//GTExv8.ALL.Heart_Atrial_Appendage/ENSG00000172732.11.wgt.RDat	ENSG00000172732	11	65860061	65860062	0.128	rs557675	-7.76	rs489574	-0.002698	3.18	-5.969	350	350	susie	0.011	0.023	-5.93692	2.9e-09	0	0	0.769	0.032	0.199	0.005265	2279	NA
GTExv8.ALL.Heart_Atrial_Appendage	/home/hsh/soft/fusion_twas-master/reference//GTExv8.ALL.Heart_Atrial_Appendage/ENSG00000280211.1.wgt.RDat	ENSG00000280211	16	30773813	30773814	0.0435	rs11864054	-5.88	rs11864054	0.00456	-3.68	-5.881	212	4	lasso	0.008	0.046	5.6986	1.21e-08	0.001	0	0.099	0.018	0.881	0.00193	6210	NA
GTExv8.ALL.Heart_Atrial_Appendage	/home/hsh/soft/fusion_twas-master/reference//GTExv8.ALL.Heart_Atrial_Appendage/ENSG00000141639.11.wgt.RDat	ENSG00000141639	18	50560077	50560078	0.2139	rs4599004	-6.01	rs12604601	0.095221	6.23	-5.144	505	505	susie	0.099	3.3e-10	-5.2742	1.33e-07	0	0.001	0	0.147	0.851	0.004212	2849	NA
GTExv8.ALL.Heart_Atrial_Appendage	/home/hsh/soft/fusion_twas-master/reference//GTExv8.ALL.Heart_Atrial_Appendage/ENSG00000171105.13.wgt.RDat	ENSG00000171105	19	7294033	7294034	0.2451	rs4804517	-5.79	rs12460755	-0.00104	3.38	-4.476	472	472	susie	0.02	0.0037	-5.58539	2.33e-08	0.02	0.001	0.811	0.045	0.123	0.000274	43787	NA
GTExv8.ALL.Heart_Atrial_Appendage	/home/hsh/soft/fusion_twas-master/reference//GTExv8.ALL.Heart_Atrial_Appendage/ENSG00000162413.16.wgt.RDat	ENSG00000162413	1	6614606	6614607	0.1091	rs11583755	5.35	rs2072948	0.0158	4.44	5.274	438	1	top1	0.016	0.0088	5.274	1.33e-07	0.004	0.001	0.019	0.003	0.973	0.0039	3079	NA
GTExv8.ALL.Heart_Atrial_Appendage	/home/hsh/soft/fusion_twas-master/reference//GTExv8.ALL.Heart_Atrial_Appendage/ENSG00000175206.10.wgt.RDat	ENSG00000175206	1	11848344	11848345	0.1	rs12567136	-10.43	rs5068	0.00656	4.78	-9.138	476	476	susie	0.015	0.01	-9.31357	1.24e-20	0	0	0.021	0.059	0.919	0.00498	2408	NA
GTExv8.ALL.Heart_Atrial_Appendage	/home/hsh/soft/fusion_twas-master/reference//GTExv8.ALL.Heart_Atrial_Appendage/ENSG00000196639.6.wgt.RDat	ENSG00000196639	3	11137092	11137093	0.0965	rs2606738	-6.65	rs2606738	-0.00125	-2.97	-6.646	520	520	susie	-0.0011	0.45	5.583	2.36e-08	0	0	0.431	0.026	0.543	0.0035	3430	NA
GTExv8.ALL.Heart_Atrial_Appendage	/home/hsh/soft/fusion_twas-master/reference//GTExv8.ALL.Heart_Atrial_Appendage/ENSG00000146215.13.wgt.RDat	ENSG00000146215	6	43308796	43308797	0.1558	rs7763350	7.65	rs2396004	0.0875	6.32	6.578	383	1	top1	0.087	3.6e-09	6.578	4.77e-11	0	0	0	0.796	0.204	0.027088	443	NA
GTExv8.ALL.Heart_Left_Ventricle	/home/hsh/soft/fusion_twas-master/reference//GTExv8.ALL.Heart_Left_Ventricle/ENSG00000176973.7.wgt.RDat	ENSG00000176973	11	65572348	65572349	0.2124	rs557675	-7.76	rs546202	0.00757	-4.25	4.006	352	18	enet	0.024	0.0014	-5.3202	1.04e-07	0	0	0.545	0.341	0.114	0.01669	719	NA
GTExv8.ALL.Heart_Left_Ventricle	/home/hsh/soft/fusion_twas-master/reference//GTExv8.ALL.Heart_Left_Ventricle/ENSG00000179295.17.wgt.RDat	ENSG00000179295	12	112418350	112418351	0.0421	rs17630235	9.34	rs232924	0.003696	-3.23	4.781	272	272	susie	0.018	0.0043	-6.05861	1.37e-09	0	0	0.286	0.024	0.691	0.00207	5802	NA
GTExv8.ALL.Heart_Left_Ventricle	/home/hsh/soft/fusion_twas-master/reference//GTExv8.ALL.Heart_Left_Ventricle/ENSG00000130270.16.wgt.RDat	ENSG00000130270	19	1812275	1812276	0.1771	rs2289286	-6.72	rs7250872	0.050665	5.15	-5.061	372	372	susie	0.054	2.5e-06	-5.31792	1.05e-07	0	0	0.01	0.079	0.91	0.027907	430	NA
GTExv8.ALL.Heart_Left_Ventricle	/home/hsh/soft/fusion_twas-master/reference//GTExv8.ALL.Heart_Left_Ventricle/ENSG00000114650.18.wgt.RDat	ENSG00000114650	3	47477125	47477126	0.0484	rs7638388	5.17	rs7628631	0.002935	3.32	-0.124	146	15	enet	0.017	0.0058	-5.25113	1.51e-07	0.282	0.03	0.264	0.028	0.396	0.00318	3773	NA
GTExv8.ALL.Heart_Left_Ventricle	/home/hsh/soft/fusion_twas-master/reference//GTExv8.ALL.Heart_Left_Ventricle/ENSG00000204536.13.wgt.RDat	ENSG00000204536	6	31158237	31158238	0.28	rs1265093	5.92	rs1966	0.094247	-6.95	5.222	174	174	susie	0.16	1.1e-16	-5.27305	1.34e-07	0	0.001	0	0.102	0.897	0.074074	162	NA
GTExv8.ALL.Heart_Left_Ventricle	/home/hsh/soft/fusion_twas-master/reference//GTExv8.ALL.Heart_Left_Ventricle/ENSG00000204305.13.wgt.RDat	ENSG00000204305	6	32184323	32184324	0.3045	rs9267658	-6.48	rs9271055	0.016845	-4.38	-3.758	170	50	enet	0.051	4.8e-06	5.26275	1.42e-07	0	0	0.011	0.009	0.981	0.074534	161	NA
GTExv8.ALL.Kidney_Cortex	/home/hsh/soft/fusion_twas-master/reference//GTExv8.ALL.Kidney_Cortex/ENSG00000149187.17.wgt.RDat	ENSG00000149187	11	47565334	47565335	0.382	rs11039225	7.41	rs4752839	0.05009	-3.83	-6.049	276	24	enet	0.19	5.5e-05	7.10003	1.25e-12	0	0	0.529	0.097	0.374	0.02597	462	NA
GTExv8.ALL.Kidney_Cortex	/home/hsh/soft/fusion_twas-master/reference//GTExv8.ALL.Kidney_Cortex/ENSG00000124574.14.wgt.RDat	ENSG00000124574	6	43427365	43427366	0.345	rs7763350	7.65	rs7763350	0.09458	-3.48	7.652	407	1	top1	0.095	0.0047	-7.652	1.98e-14	0	0	0.407	0.011	0.583	0	100000	0.00129
GTExv8.ALL.Liver	/home/hsh/soft/fusion_twas-master/reference//GTExv8.ALL.Liver/ENSG00000064201.15.wgt.RDat	ENSG00000064201	11	2302060	2302061	0.2652	rs592373	-10.25	rs11602585	0.0142	-3.36	2.831	427	427	susie	0.042	0.0016	-5.89952	3.65e-09	0	0	0.676	0.044	0.28	0.00768	1563	NA
GTExv8.ALL.Liver	/home/hsh/soft/fusion_twas-master/reference//GTExv8.ALL.Liver/ENSG00000110693.17.wgt.RDat	ENSG00000110693	11	16739590	16739591	0.4107	rs10832571	7.25	rs12801635	0.155	-6.25	6.754	355	30	enet	0.17	3.2e-10	-6.16038	7.26e-10	0	0	0	0.033	0.967	0.01791	670	NA
GTExv8.ALL.Liver	/home/hsh/soft/fusion_twas-master/reference//GTExv8.ALL.Liver/ENSG00000258099.1.wgt.RDat	ENSG00000258099	12	111599827	111599828	0.1447	rs3184504	11.77	rs2073950	0.021114	3.41	-5.87	233	1	top1	0.021	0.02	-5.87	4.36e-09	0	0	0.946	0.014	0.04	0.17391	69	NA
GTExv8.ALL.Liver	/home/hsh/soft/fusion_twas-master/reference//GTExv8.ALL.Liver/ENSG00000262877.4.wgt.RDat	ENSG00000262877	17	81390255	81390256	0.2709	rs1701	-5.41	rs11655604	0.136	-5.71	-5.073	359	359	susie	0.14	1.5e-08	5.2558	1.47e-07	0	0.001	0	0.002	0.996	0.00503	2388	NA
GTExv8.ALL.Liver	/home/hsh/soft/fusion_twas-master/reference//GTExv8.ALL.Liver/ENSG00000174579.3.wgt.RDat	ENSG00000174579	3	136197240	136197241	0.075	rs1279840	-6.67	rs3821445	0.032	4.37	-5.867	285	285	susie	0.039	0.0025	-6.06569	1.31e-09	0	0	0.049	0.034	0.917	0.003014	3982	NA
GTExv8.ALL.Liver	/home/hsh/soft/fusion_twas-master/reference//GTExv8.ALL.Liver/ENSG00000240053.8.wgt.RDat	ENSG00000240053	6	31670166	31670167	0.1531	rs9267658	-6.48	rs521977	0.0387	4.07	-4.465	242	242	susie	0.061	0.0002	-5.2948	1.19e-07	0	0	0.248	0.037	0.715	0.13793	87	NA
GTExv8.ALL.Liver	/home/hsh/soft/fusion_twas-master/reference//GTExv8.ALL.Liver/ENSG00000204348.9.wgt.RDat	ENSG00000204348	6	31972291	31972292	0.2562	rs9267658	-6.48	rs6941112	0.106	5.77	5.521	222	14	enet	0.17	2.1e-10	6.9858	2.83e-12	0	0	0.002	0.113	0.886	0.00629	1908	NA
GTExv8.ALL.Liver	/home/hsh/soft/fusion_twas-master/reference//GTExv8.ALL.Liver/ENSG00000204310.12.wgt.RDat	ENSG00000204310	6	32178095	32178096	0.3786	rs9267658	-6.48	rs3130286	0.164	-6.19	-4.77	170	24	enet	0.27	3.7e-16	5.9003	3.63e-09	0	0	0	0.049	0.951	0.04511	266	NA
GTExv8.ALL.Liver	/home/hsh/soft/fusion_twas-master/reference//GTExv8.ALL.Liver/ENSG00000124564.17.wgt.RDat	ENSG00000124564	6	25874242	25874243	0.2779	rs198846	7.96	rs198823	0.08317	5.81	5.454	654	42	enet	0.12	2.5e-07	6.6161	3.69e-11	0	0	0.015	0.816	0.169	0.00969	1239	NA
GTExv8.ALL.Liver	/home/hsh/soft/fusion_twas-master/reference//GTExv8.ALL.Liver/ENSG00000196275.13.wgt.RDat	ENSG00000196275	7	74851550	74851551	0.474	rs35005436	5.42	rs35005436	0.237938	7.18	5.424	103	4	lasso	0.26	3.5e-15	5.3781	7.53e-08	0	0	0	0	0.999	0.002863	4192	NA
GTExv8.ALL.Lung	/home/hsh/soft/fusion_twas-master/reference//GTExv8.ALL.Lung/ENSG00000030066.13.wgt.RDat	ENSG00000030066	11	47848554	47848555	0.0322	rs11039225	7.41	rs10838835	0.00378	-3.45	-4.766	261	13	enet	0.015	0.0032	6.39055	1.65e-10	0	0	0.861	0.087	0.051	0.081081	148	NA
GTExv8.ALL.Lung	/home/hsh/soft/fusion_twas-master/reference//GTExv8.ALL.Lung/ENSG00000158792.15.wgt.RDat	ENSG00000158792	16	89701704	89701705	0.1003	rs12599531	-5.92	rs154665	0.02647	-5.58	-4.977	410	410	susie	0.047	4.6e-07	5.57	2.56e-08	0	0	0	0.032	0.967	0.000203	58996	NA
GTExv8.ALL.Lung	/home/hsh/soft/fusion_twas-master/reference//GTExv8.ALL.Lung/ENSG00000136485.14.wgt.RDat	ENSG00000136485	17	63550460	63550461	0.1388	rs4459609	6.64	rs4311	0.045426	-6.71	4.788	273	10	enet	0.063	4.8e-09	-5.56863	2.57e-08	0	0	0	0.004	0.996	0.001581	7589	NA
GTExv8.ALL.Lung	/home/hsh/soft/fusion_twas-master/reference//GTExv8.ALL.Lung/ENSG00000243649.8.wgt.RDat	ENSG00000243649	6	31945672	31945673	0.0771	rs9267658	-6.48	rs3095234	0.00232	3.99	-5.854	226	12	enet	0.0091	0.017	-5.93264	2.98e-09	0	0	0.252	0.049	0.699	0.03371	356	NA
GTExv8.ALL.Minor_Salivary_Gland	/home/hsh/soft/fusion_twas-master/reference//GTExv8.ALL.Minor_Salivary_Gland/ENSG00000143774.16.wgt.RDat	ENSG00000143774	1	228139961	228139962	0.1497	rs10916258	6.91	rs2313601	-0.005189	-3.28	-4.806	326	326	susie	0.03	0.022	5.44905	5.06e-08	0	0	0.86	0.08	0.061	0.23529	51	NA
GTExv8.ALL.Minor_Salivary_Gland	/home/hsh/soft/fusion_twas-master/reference//GTExv8.ALL.Minor_Salivary_Gland/ENSG00000131435.12.wgt.RDat	ENSG00000131435	5	132257670	132257671	0.1677	rs12521868	-5.49	rs2136187	0.055745	4.77	5.062	403	403	susie	0.09	0.00015	5.28077	1.29e-07	0.001	0.003	0.025	0.06	0.91	0.00834	1439	NA
GTExv8.ALL.Minor_Salivary_Gland	/home/hsh/soft/fusion_twas-master/reference//GTExv8.ALL.Minor_Salivary_Gland/ENSG00000204542.2.wgt.RDat	ENSG00000204542	6	31112558	31112559	0.413	rs1265093	5.92	rs3130981	0.064094	-5	-5.348	174	26	enet	0.24	2.8e-10	5.977	2.27e-09	0	0	0.037	0.048	0.914	0.024896	482	NA
GTExv8.ALL.Minor_Salivary_Gland	/home/hsh/soft/fusion_twas-master/reference//GTExv8.ALL.Minor_Salivary_Gland/ENSG00000225851.1.wgt.RDat	ENSG00000225851	6	31382287	31382288	0.229	rs9267658	-6.48	rs2442719	0.047603	-4.29	-4.267	236	22	enet	0.11	3.2e-05	5.8498	4.92e-09	0	0	0.6	0.158	0.241	0.026087	460	NA
GTExv8.ALL.Minor_Salivary_Gland	/home/hsh/soft/fusion_twas-master/reference//GTExv8.ALL.Minor_Salivary_Gland/ENSG00000237080.2.wgt.RDat	ENSG00000237080	6	31883760	31883761	0.145	rs9267658	-6.48	rs2269426	-0.002055	3.14	4.808	225	225	susie	0.034	0.016	7.3105	2.66e-13	0	0	0.396	0.016	0.588	0.001927	6227	NA
GTExv8.ALL.Muscle_Skeletal	/home/hsh/soft/fusion_twas-master/reference//GTExv8.ALL.Muscle_Skeletal/ENSG00000130598.15.wgt.RDat	ENSG00000130598	11	1838988	1838989	0.1035	rs592373	-10.25	rs4264135	0.00684	-4.22	7.74	426	23	enet	0.018	0.00024	-9.62879	6.04e-22	0	0	0.631	0.189	0.18	0.000126	95579	NA
GTExv8.ALL.Muscle_Skeletal	/home/hsh/soft/fusion_twas-master/reference//GTExv8.ALL.Muscle_Skeletal/ENSG00000177627.9.wgt.RDat	ENSG00000177627	12	48482502	48482503	0.0488	rs2054903	5.45	rs3751273	0.0334	-5.49	5.34	448	1	top1	0.033	6.1e-07	-5.34	9.29e-08	0	0.001	0	0.007	0.992	0.008889	1350	NA
GTExv8.ALL.Muscle_Skeletal	/home/hsh/soft/fusion_twas-master/reference//GTExv8.ALL.Muscle_Skeletal/ENSG00000198353.7.wgt.RDat	ENSG00000198353	12	54037853	54037854	0.0671	rs10876531	-9.01	rs2071449	0.00125	4.22	-7.94	419	16	enet	0.024	2e-05	-6.47	9.87e-11	0	0	0.268	0.171	0.562	0.008421	1425	NA
GTExv8.ALL.Muscle_Skeletal	/home/hsh/soft/fusion_twas-master/reference//GTExv8.ALL.Muscle_Skeletal/ENSG00000111249.13.wgt.RDat	ENSG00000111249	12	111034023	111034024	0.052	rs11065822	8.4	rs10849920	0.0443	-6.48	5.522	221	221	susie	0.047	3.8e-09	-5.49	4.01e-08	0	0	0	0.997	0.003	0.266667	45	NA
GTExv8.ALL.Muscle_Skeletal	/home/hsh/soft/fusion_twas-master/reference//GTExv8.ALL.Muscle_Skeletal/ENSG00000132535.18.wgt.RDat	ENSG00000132535	17	7219701	7219702	0.1141	rs222857	-6.34	rs222857	0.0875	-8.04	-6.34	464	1	top1	0.088	6.1e-16	6.34	2.3e-10	0	0	0	0.002	0.998	0	100000	0.00279
GTExv8.ALL.Muscle_Skeletal	/home/hsh/soft/fusion_twas-master/reference//GTExv8.ALL.Muscle_Skeletal/ENSG00000184640.17.wgt.RDat	ENSG00000184640	17	77280568	77280569	0.0738	rs1436138	-5.78	rs1436138	0.0202	-4.91	-5.775	603	603	susie	0.021	6.9e-05	5.72365	1.04e-08	0	0	0	0	0.999	0.001638	7324	NA
GTExv8.ALL.Muscle_Skeletal	/home/hsh/soft/fusion_twas-master/reference//GTExv8.ALL.Muscle_Skeletal/ENSG00000086015.20.wgt.RDat	ENSG00000086015	1	45786986	45786987	0.1393	rs12141934	5.37	rs12141934	0.0444	6.58	5.368	306	17	enet	0.099	7.9e-18	5.36596	8.05e-08	0	0.002	0	0.009	0.989	0.003234	3711	NA
GTExv8.ALL.Muscle_Skeletal	/home/hsh/soft/fusion_twas-master/reference//GTExv8.ALL.Muscle_Skeletal/ENSG00000170035.15.wgt.RDat	ENSG00000170035	2	180967247	180967248	0.0537	rs10209994	6.03	rs1019612	0.0272	5.48	-5.14	389	389	susie	0.033	6.8e-07	-6.20881	5.34e-10	0	0.002	0.003	0.174	0.822	0.00127	9462	NA
GTExv8.ALL.Muscle_Skeletal	/home/hsh/soft/fusion_twas-master/reference//GTExv8.ALL.Muscle_Skeletal/ENSG00000146374.13.wgt.RDat	ENSG00000146374	6	127118603	127118604	0.02	rs13209747	10.43	rs17651529	0.002353	-3.64	-3.655	297	297	susie	0.0048	0.036	5.62484	1.86e-08	0	0	0.712	0.167	0.121	0.34286	35	NA
GTExv8.ALL.Muscle_Skeletal	/home/hsh/soft/fusion_twas-master/reference//GTExv8.ALL.Muscle_Skeletal/ENSG00000158406.4.wgt.RDat	ENSG00000158406	6	26285637	26285638	0.0964	rs198846	7.96	rs1883213	0.056436	-7.05	-5.235	562	6	lasso	0.073	1.6e-13	5.2753	1.33e-07	0	0	0	1	0	0.0421	285	NA
GTExv8.ALL.Muscle_Skeletal	/home/hsh/soft/fusion_twas-master/reference//GTExv8.ALL.Muscle_Skeletal/ENSG00000240990.9.wgt.RDat	ENSG00000240990	7	27185223	27185224	0.0487	rs6461998	-10.85	rs10228276	0.0311	-5.28	-5.965	392	2	lasso	0.032	1.1e-06	5.9601	2.52e-09	0	0	0.056	0.899	0.045	0.090909	132	NA
GTExv8.ALL.Nerve_Tibial	/home/hsh/soft/fusion_twas-master/reference//GTExv8.ALL.Nerve_Tibial/ENSG00000149577.15.wgt.RDat	ENSG00000149577	11	117178732	117178733	0.0963	rs2000614	5.76	rs90192	0.025809	-4.91	5.156	541	4	lasso	0.029	5.3e-05	-5.52624	3.27e-08	0	0.001	0.037	0.126	0.835	0.00685	1752	NA
GTExv8.ALL.Nerve_Tibial	/home/hsh/soft/fusion_twas-master/reference//GTExv8.ALL.Nerve_Tibial/ENSG00000161813.21.wgt.RDat	ENSG00000161813	12	50392382	50392383	0.0403	rs836180	7.12	rs2251603	0.00285	-3.94	4.328	290	290	susie	0.011	0.0087	-5.81833	5.94e-09	0	0	0.077	0.026	0.897	0.01498	801	NA
GTExv8.ALL.Nerve_Tibial	/home/hsh/soft/fusion_twas-master/reference//GTExv8.ALL.Nerve_Tibial/ENSG00000276384.1.wgt.RDat	ENSG00000276384	17	7558244	7558245	0.0775	rs222857	-6.34	rs4791806	-0.00171	3.68	2.23	479	479	susie	-0.00094	0.48	5.7992	6.66e-09	0.001	0	0.893	0.056	0.05	0.005381	2230	NA
GTExv8.ALL.Nerve_Tibial	/home/hsh/soft/fusion_twas-master/reference//GTExv8.ALL.Nerve_Tibial/ENSG00000101337.15.wgt.RDat	ENSG00000101337	20	32109505	32109506	0.0273	rs242608	-5.26	rs242608	0.003824	3.33	-5.259	302	1	top1	0.0038	0.082	-5.259	1.45e-07	0.063	0.001	0.617	0.008	0.311	0	100000	0.01715
GTExv8.ALL.Nerve_Tibial	/home/hsh/soft/fusion_twas-master/reference//GTExv8.ALL.Nerve_Tibial/ENSG00000220548.3.wgt.RDat	ENSG00000220548	6	126603648	126603649	0.0659	rs13209747	10.43	rs9401916	0.0623	-6	10.189	181	1	top1	0.062	3.2e-09	-10.189	2.22e-24	0	0	0	0.064	0.936	0.075472	159	NA
GTExv8.ALL.Nerve_Tibial	/home/hsh/soft/fusion_twas-master/reference//GTExv8.ALL.Nerve_Tibial/ENSG00000174428.16.wgt.RDat	ENSG00000174428	7	75092572	75092573	0.0321	rs35005436	5.42	rs2267812	0.02	-4.16	3.787	76	9	enet	0.026	9.6e-05	-5.50794	3.63e-08	0.008	0.002	0.033	0.006	0.952	0.016506	727	NA
GTExv8.ALL.Ovary	/home/hsh/soft/fusion_twas-master/reference//GTExv8.ALL.Ovary/ENSG00000225527.1.wgt.RDat	ENSG00000225527	10	18533335	18533336	0.198	rs1888693	8.05	rs7477742	0.0052	3.51	7.318	599	35	enet	0.03	0.015	5.26972	1.37e-07	0	0	0.823	0.086	0.091	0.12245	98	NA
GTExv8.ALL.Ovary	/home/hsh/soft/fusion_twas-master/reference//GTExv8.ALL.Ovary/ENSG00000262879.5.wgt.RDat	ENSG00000262879	17	47100322	47100323	0.4728	rs17608766	7.97	rs2316758	0.128145	5	5.307	300	1	top1	0.13	1.2e-06	5.307	1.11e-07	0	0	0.515	0.461	0.024	0.2069	58	NA
GTExv8.ALL.Ovary	/home/hsh/soft/fusion_twas-master/reference//GTExv8.ALL.Ovary/ENSG00000177674.15.wgt.RDat	ENSG00000177674	1	11736083	11736084	0.2369	rs12567136	-10.43	rs6541001	0.109	4.99	-7.858	482	12	enet	0.11	7.5e-06	-7.90153	2.76e-15	0	0	0.026	0.085	0.889	0.01047	1146	NA
GTExv8.ALL.Ovary	/home/hsh/soft/fusion_twas-master/reference//GTExv8.ALL.Ovary/ENSG00000215910.7.wgt.RDat	ENSG00000215910	1	11761786	11761787	0.3858	rs12567136	-10.43	rs6541001	0.138	5.05	-7.858	486	4	lasso	0.14	3e-07	-6.04138	1.53e-09	0	0	0.2	0.665	0.135	0.06522	184	NA
GTExv8.ALL.Pancreas	/home/hsh/soft/fusion_twas-master/reference//GTExv8.ALL.Pancreas/ENSG00000166275.15.wgt.RDat	ENSG00000166275	10	102854222	102854223	0.5439	rs11191580	-10.04	rs4919690	0.23	-8.5	3.454	344	344	susie	0.34	1.1e-29	-6.66113	2.72e-11	0	0	0	1	0	0.05042	238	NA
GTExv8.ALL.Pancreas	/home/hsh/soft/fusion_twas-master/reference//GTExv8.ALL.Pancreas/ENSG00000214435.7.wgt.RDat	ENSG00000214435	10	102869515	102869516	0.5354	rs11191580	-10.04	rs4409766	0.133	7.11	-9.092	344	27	enet	0.28	1.8e-23	-8.16537	3.2e-16	0	0	0	0.048	0.952	0.011236	1068	NA
GTExv8.ALL.Pancreas	/home/hsh/soft/fusion_twas-master/reference//GTExv8.ALL.Pancreas/ENSG00000110243.11.wgt.RDat	ENSG00000110243	11	116792419	116792420	0.1598	rs2000614	5.76	rs508994	0.001398	3.84	-0.909	551	551	susie	0.02	0.0071	-5.4959	3.89e-08	0.009	0.001	0.755	0.112	0.124	0.001171	10245	NA
GTExv8.ALL.Pancreas	/home/hsh/soft/fusion_twas-master/reference//GTExv8.ALL.Pancreas/ENSG00000111077.17.wgt.RDat	ENSG00000111077	12	53047050	53047051	0.1995	rs7315980	5.38	rs7315980	0.090755	-5.97	5.377	561	561	susie	0.1	6.3e-09	-5.37782	7.54e-08	0	0.001	0	0	0.999	0.000953	12591	NA
GTExv8.ALL.Pancreas	/home/hsh/soft/fusion_twas-master/reference//GTExv8.ALL.Pancreas/ENSG00000157884.10.wgt.RDat	ENSG00000157884	2	26641367	26641368	0.3548	rs1275985	14.956	rs1275982	0.194433	7.94	14.785	368	14	enet	0.21	1.8e-17	14.172	1.37e-45	0	0	0	0.007	0.993	0.00027	44380	NA
GTExv8.ALL.Pancreas	/home/hsh/soft/fusion_twas-master/reference//GTExv8.ALL.Pancreas/ENSG00000152784.15.wgt.RDat	ENSG00000152784	4	80183878	80183879	0.2993	rs1458038	16.65	rs7664600	0.121	6.69	-2.025	363	25	enet	0.2	1.6e-16	-5.7533	8.75e-09	0	0	0	1	0	0.028436	422	NA
GTExv8.ALL.Pituitary	/home/hsh/soft/fusion_twas-master/reference//GTExv8.ALL.Pituitary/ENSG00000149091.15.wgt.RDat	ENSG00000149091	11	46332904	46332905	0.0985	rs7949282	5.11	rs4752927	-0.004216	-2.98	-3.126	237	237	susie	-0.0013	0.41	5.41207	6.23e-08	0.149	0.006	0.463	0.02	0.362	0.001458	8233	NA
GTExv8.ALL.Pituitary	/home/hsh/soft/fusion_twas-master/reference//GTExv8.ALL.Pituitary/ENSG00000198324.13.wgt.RDat	ENSG00000198324	12	111369120	111369121	0.1436	rs3184504	11.77	rs4766527	0.0619	-4.3	5.568	231	5	lasso	0.065	4.2e-05	-5.56929	2.56e-08	0	0	0.55	0.425	0.025	0.42857	28	NA
GTExv8.ALL.Pituitary	/home/hsh/soft/fusion_twas-master/reference//GTExv8.ALL.Pituitary/ENSG00000116688.16.wgt.RDat	ENSG00000116688	1	11980180	11980181	0.1961	rs12567136	-10.43	rs873458	0.023635	3.69	-0.363	448	448	susie	0.025	0.0089	5.36604	8.05e-08	0	0	0.867	0.066	0.068	0.05263	228	NA
GTExv8.ALL.Pituitary	/home/hsh/soft/fusion_twas-master/reference//GTExv8.ALL.Pituitary/ENSG00000204410.14.wgt.RDat	ENSG00000204410	6	31739947	31739948	0.0863	rs9267658	-6.48	rs2072633	0.008438	-3.47	-4.6	242	242	susie	0.011	0.059	5.89171	3.82e-09	0	0	0.671	0.065	0.264	0.028916	415	NA
GTExv8.ALL.Prostate	/home/hsh/soft/fusion_twas-master/reference//GTExv8.ALL.Prostate/ENSG00000107954.10.wgt.RDat	ENSG00000107954	10	103493978	103493979	0.1627	rs11191580	-10.04	rs10883817	0.00595	-4.03	-2.9008	366	29	enet	0.013	0.047	5.7055	1.16e-08	0	0	0.141	0.067	0.792	0.04301	279	NA
GTExv8.ALL.Prostate	/home/hsh/soft/fusion_twas-master/reference//GTExv8.ALL.Prostate/ENSG00000166165.12.wgt.RDat	ENSG00000166165	14	103523110	103523111	0.1557	rs1467561	-5.11	rs11623869	0.002999	4.18	-4.918	354	354	susie	0.032	0.0046	-5.3522	8.69e-08	0.009	0.006	0.033	0.021	0.931	0.00132	9125	NA
GTExv8.ALL.Prostate	/home/hsh/soft/fusion_twas-master/reference//GTExv8.ALL.Prostate/ENSG00000205544.3.wgt.RDat	ENSG00000205544	17	7404136	7404137	0.2178	rs222857	-6.34	rs12936464	-0.00104	3.71	-3.522	469	469	susie	0.03	0.0054	-5.2971	1.18e-07	0	0	0.788	0.128	0.084	0.020619	582	NA
GTExv8.ALL.Skin_Not_Sun_Exposed_Suprapubic	/home/hsh/soft/fusion_twas-master/reference//GTExv8.ALL.Skin_Not_Sun_Exposed_Suprapubic/ENSG00000214659.4.wgt.RDat	ENSG00000214659	11	65726938	65726939	0.0991	rs557675	-7.76	rs4645927	0.0664	-7	5.457	327	327	susie	0.073	2.4e-10	-5.5823	2.37e-08	0	0	0	0.998	0.002	0.051064	235	NA
GTExv8.ALL.Skin_Not_Sun_Exposed_Suprapubic	/home/hsh/soft/fusion_twas-master/reference//GTExv8.ALL.Skin_Not_Sun_Exposed_Suprapubic/ENSG00000004975.11.wgt.RDat	ENSG00000004975	17	7234544	7234545	0.147	rs222857	-6.34	rs2074216	0.060548	-6.24	4.319	470	470	susie	0.061	7.9e-09	-5.2545	1.48e-07	0	0	0	0.168	0.831	0.03509	342	NA
GTExv8.ALL.Skin_Not_Sun_Exposed_Suprapubic	/home/hsh/soft/fusion_twas-master/reference//GTExv8.ALL.Skin_Not_Sun_Exposed_Suprapubic/ENSG00000267244.5.wgt.RDat	ENSG00000267244	19	1822088	1822089	0.0596	rs2289286	-6.72	rs2289286	0.04576	-5.18	-6.719	375	1	top1	0.046	5.5e-07	6.719	1.83e-11	0	0	0	0.001	0.999	0	100000	6.11e-05
GTExv8.ALL.Skin_Not_Sun_Exposed_Suprapubic	/home/hsh/soft/fusion_twas-master/reference//GTExv8.ALL.Skin_Not_Sun_Exposed_Suprapubic/ENSG00000225637.1.wgt.RDat	ENSG00000225637	21	43363331	43363332	0.1279	rs2329442	-6.75	rs564779	0.035107	-5.25	6.047	299	1	top1	0.035	1.1e-05	-6.047	1.48e-09	0	0	0.034	0.311	0.655	0.083333	144	NA
GTExv8.ALL.Skin_Not_Sun_Exposed_Suprapubic	/home/hsh/soft/fusion_twas-master/reference//GTExv8.ALL.Skin_Not_Sun_Exposed_Suprapubic/ENSG00000151617.15.wgt.RDat	ENSG00000151617	4	147480916	147480917	0.106	rs4835412	5.68	rs6841581	0.056731	5.94	5.665	342	1	top1	0.057	2.5e-08	5.665	1.47e-08	0	0	0	0.003	0.997	0.006901	1739	NA
GTExv8.ALL.Skin_Not_Sun_Exposed_Suprapubic	/home/hsh/soft/fusion_twas-master/reference//GTExv8.ALL.Skin_Not_Sun_Exposed_Suprapubic/ENSG00000234290.2.wgt.RDat	ENSG00000234290	5	132473042	132473043	0.0292	rs12521868	-5.49	rs2248116	0.0308	4.8	-5.441	409	1	top1	0.031	3.6e-05	-5.441	5.3e-08	0	0	0.006	0.006	0.987	0.00327	3673	NA
GTExv8.ALL.Skin_Not_Sun_Exposed_Suprapubic	/home/hsh/soft/fusion_twas-master/reference//GTExv8.ALL.Skin_Not_Sun_Exposed_Suprapubic/ENSG00000204385.10.wgt.RDat	ENSG00000204385	6	31879045	31879046	0.0414	rs9267658	-6.48	rs660594	0.00692	3.99	-5.548	226	226	susie	0.015	0.0034	-5.43904	5.36e-08	0	0	0.463	0.168	0.368	0.074534	161	NA
GTExv8.ALL.Skin_Sun_Exposed_Lower_leg	/home/hsh/soft/fusion_twas-master/reference//GTExv8.ALL.Skin_Sun_Exposed_Lower_leg/ENSG00000131165.14.wgt.RDat	ENSG00000131165	16	89657800	89657801	0.4601	rs12599531	-5.92	rs2377058	0.128264	9.62	3.84	428	39	enet	0.23	4.3e-37	5.52306	3.33e-08	0	0.006	0	0.756	0.238	0.000725	16551	NA
GTExv8.ALL.Skin_Sun_Exposed_Lower_leg	/home/hsh/soft/fusion_twas-master/reference//GTExv8.ALL.Skin_Sun_Exposed_Lower_leg/ENSG00000142627.12.wgt.RDat	ENSG00000142627	1	16156086	16156087	0.0392	rs2983163	-5.06	rs3766163	0.0022	-3.65	-3.04	346	11	enet	0.012	0.0039	5.8208	5.86e-09	0.085	0.011	0.163	0.021	0.721	0.001455	8250	NA
GTExv8.ALL.Skin_Sun_Exposed_Lower_leg	/home/hsh/soft/fusion_twas-master/reference//GTExv8.ALL.Skin_Sun_Exposed_Lower_leg/ENSG00000226419.7.wgt.RDat	ENSG00000226419	1	112956414	112956415	0.0825	rs3790604	12.97	rs12727968	0.0019	3.53	-0.522	329	329	susie	0.014	0.0019	-5.37879	7.5e-08	0	0	0.897	0.079	0.024	0.054054	222	NA
GTExv8.ALL.Skin_Sun_Exposed_Lower_leg	/home/hsh/soft/fusion_twas-master/reference//GTExv8.ALL.Skin_Sun_Exposed_Lower_leg/ENSG00000154783.11.wgt.RDat	ENSG00000154783	3	14810852	14810853	0.071	rs6789614	-6.24	rs1389300	0.0111	-4.82	5.482	594	594	susie	0.021	0.00023	-5.96576	2.43e-09	0	0	0.004	0.027	0.968	0.000568	21130	NA
GTExv8.ALL.Skin_Sun_Exposed_Lower_leg	/home/hsh/soft/fusion_twas-master/reference//GTExv8.ALL.Skin_Sun_Exposed_Lower_leg/ENSG00000163508.12.wgt.RDat	ENSG00000163508	3	27722710	27722711	0.0546	rs820429	-8.63	rs533175	0.00298	3.67	7.736	405	1	top1	0.003	0.094	7.736	1.03e-14	0	0	0.949	0.023	0.028	0.049587	242	NA
GTExv8.ALL.Small_Intestine_Terminal_Ileum	/home/hsh/soft/fusion_twas-master/reference//GTExv8.ALL.Small_Intestine_Terminal_Ileum/ENSG00000240280.6.wgt.RDat	ENSG00000240280	17	63849291	63849292	0.1167	rs4459609	6.64	rs12940055	0.014539	3.61	1.849	329	22	enet	0.05	0.0017	5.33041	9.8e-08	0	0	0.6	0.091	0.309	0.00339	3544	NA
GTExv8.ALL.Small_Intestine_Terminal_Ileum	/home/hsh/soft/fusion_twas-master/reference//GTExv8.ALL.Small_Intestine_Terminal_Ileum/ENSG00000213516.9.wgt.RDat	ENSG00000213516	1	88992959	88992960	0.1164	rs12057453	8.54	rs12131735	0.013303	-3.76	-0.278	354	354	susie	0.058	0.0008	-5.3166	1.06e-07	0	0	0.348	0.039	0.613	0.07317	164	NA
GTExv8.ALL.Small_Intestine_Terminal_Ileum	/home/hsh/soft/fusion_twas-master/reference//GTExv8.ALL.Small_Intestine_Terminal_Ileum/ENSG00000162913.9.wgt.RDat	ENSG00000162913	1	228213439	228213440	0.1343	rs10916258	6.91	rs964941	0.069614	-4.47	-6.072	326	326	susie	0.083	6.6e-05	5.872	4.31e-09	0	0	0.418	0.334	0.247	0.08451	142	NA
GTExv8.ALL.Small_Intestine_Terminal_Ileum	/home/hsh/soft/fusion_twas-master/reference//GTExv8.ALL.Small_Intestine_Terminal_Ileum/ENSG00000204290.10.wgt.RDat	ENSG00000204290	6	32407127	32407128	0.283	rs3130342	-6.03	rs477515	0.003303	4.08	2.964	233	33	enet	0.021	0.03	6.1888	6.06e-10	0.002	0	0.47	0.117	0.41	0.006135	1956	NA
GTExv8.ALL.Small_Intestine_Terminal_Ileum	/home/hsh/soft/fusion_twas-master/reference//GTExv8.ALL.Small_Intestine_Terminal_Ileum/ENSG00000118526.6.wgt.RDat	ENSG00000118526	6	133889430	133889431	0.3405	rs1535616	-4.97	rs1535616	0.015247	4.16	-4.966	437	21	enet	0.13	9.8e-07	-5.29958	1.16e-07	0.071	0.013	0.044	0.007	0.864	0.000865	13868	NA
GTExv8.ALL.Spleen	/home/hsh/soft/fusion_twas-master/reference//GTExv8.ALL.Spleen/ENSG00000172500.12.wgt.RDat	ENSG00000172500	11	65888538	65888539	0.2831	rs557675	-7.76	rs583887	0.012701	4.43	2.932	345	29	enet	0.075	1.8e-05	5.6776	1.37e-08	0	0	0.374	0.372	0.254	0.011152	1076	NA
GTExv8.ALL.Spleen	/home/hsh/soft/fusion_twas-master/reference//GTExv8.ALL.Spleen/ENSG00000139624.12.wgt.RDat	ENSG00000139624	12	50167532	50167533	0.2937	rs836180	7.12	rs836180	0.152	6.17	7.122	295	295	susie	0.16	1.7e-10	6.29964	2.98e-10	0	0	0	0.008	0.992	0.00667	1799	NA
GTExv8.ALL.Spleen	/home/hsh/soft/fusion_twas-master/reference//GTExv8.ALL.Spleen/ENSG00000260063.1.wgt.RDat	ENSG00000260063	1	26694130	26694131	0.0911	rs34204245	6.7	rs34460334	0.0552	-4.85	5.264	326	1	top1	0.055	0.00021	-5.264	1.41e-07	0	0	0.537	0.417	0.046	0.03762	319	NA
GTExv8.ALL.Spleen	/home/hsh/soft/fusion_twas-master/reference//GTExv8.ALL.Spleen/ENSG00000164330.16.wgt.RDat	ENSG00000164330	5	159099760	159099761	0.1579	rs1650504	7.39	rs6885822	0.039004	4.32	-5.34	399	1	top1	0.039	0.0016	-5.34	9.29e-08	0	0	0.864	0.101	0.035	0.032877	365	NA
GTExv8.ALL.Spleen	/home/hsh/soft/fusion_twas-master/reference//GTExv8.ALL.Spleen/ENSG00000213722.8.wgt.RDat	ENSG00000213722	6	31730579	31730580	0.1078	rs9267658	-6.48	rs9267658	0.040254	4.27	-6.476	241	1	top1	0.04	0.0014	-6.476	9.42e-11	0	0	0.02	0.001	0.98	0	100000	0.0315
GTExv8.ALL.Spleen	/home/hsh/soft/fusion_twas-master/reference//GTExv8.ALL.Spleen/ENSG00000204387.12.wgt.RDat	ENSG00000204387	6	31834607	31834608	0.1122	rs9267658	-6.48	rs660594	-0.004051	-3.84	-5.548	238	238	susie	0.0045	0.16	5.25687	1.47e-07	0	0	0.611	0.148	0.24	0.11429	105	NA
GTExv8.ALL.Stomach	/home/hsh/soft/fusion_twas-master/reference//GTExv8.ALL.Stomach/ENSG00000178741.11.wgt.RDat	ENSG00000178741	15	74938167	74938168	0.0776	rs11636952	8.79	rs7163390	-0.00222	2.9	2.647	268	268	susie	0.0072	0.069	5.88104	4.08e-09	0	0	0.817	0.028	0.155	0.06091	197	NA
GTExv8.ALL.Stomach	/home/hsh/soft/fusion_twas-master/reference//GTExv8.ALL.Stomach/ENSG00000185722.16.wgt.RDat	ENSG00000185722	17	4263976	4263977	0.0782	rs17763551	5.59	rs8068804	0.031132	-4.5	5.38	456	1	top1	0.031	0.00083	-5.38	7.45e-08	0.002	0.001	0.026	0.006	0.965	0.00344	3493	NA
GTExv8.ALL.Stomach	/home/hsh/soft/fusion_twas-master/reference//GTExv8.ALL.Stomach/ENSG00000142599.17.wgt.RDat	ENSG00000142599	1	8817642	8817643	0.0858	rs4480384	-5.7	rs301806	0.00328	-4.07	-4.751	372	4	lasso	0.011	0.035	6.01821	1.76e-09	0.002	0.001	0.203	0.071	0.722	0.000303	39660	NA
GTExv8.ALL.Stomach	/home/hsh/soft/fusion_twas-master/reference//GTExv8.ALL.Stomach/ENSG00000154358.20.wgt.RDat	ENSG00000154358	1	228208129	228208130	0.0672	rs10916258	6.91	rs1745423	0.030343	-5.04	-5.642	326	1	top1	0.03	0.00096	5.642	1.68e-08	0	0	0.252	0.609	0.139	0.064171	187	NA
GTExv8.ALL.Stomach	/home/hsh/soft/fusion_twas-master/reference//GTExv8.ALL.Stomach/ENSG00000188660.3.wgt.RDat	ENSG00000188660	21	43446600	43446601	0.1208	rs2329442	-6.75	rs1454650	0.030148	-4.28	-6.64	285	1	top1	0.03	0.00099	6.64	3.14e-11	0	0	0.092	0.01	0.898	0.02395	501	NA
GTExv8.ALL.Testis	/home/hsh/soft/fusion_twas-master/reference//GTExv8.ALL.Testis/ENSG00000203886.4.wgt.RDat	ENSG00000203886	10	102832720	102832721	0.1749	rs11191580	-10.04	rs11191425	0.109398	-6.38	-9.153	345	1	top1	0.11	7e-10	9.153	5.54e-20	0	0	0	0.948	0.051	0.03727	322	NA
GTExv8.ALL.Testis	/home/hsh/soft/fusion_twas-master/reference//GTExv8.ALL.Testis/ENSG00000182208.13.wgt.RDat	ENSG00000182208	11	1501246	1501247	0.1864	rs592373	-10.25	rs2137320	0.00728	-4.23	8.301	379	5	lasso	0.016	0.013	-9.00395	2.18e-19	0	0	0.45	0.069	0.481	0.011905	1008	NA
GTExv8.ALL.Testis	/home/hsh/soft/fusion_twas-master/reference//GTExv8.ALL.Testis/ENSG00000254764.1.wgt.RDat	ENSG00000254764	11	48991880	48991881	0.1515	rs12293923	-4.99	rs10160381	0.0434	-5.14	-4.588	165	165	susie	0.083	8.9e-08	5.45025	5.03e-08	0.001	0.027	0.001	0.025	0.946	0.016086	746	NA
GTExv8.ALL.Testis	/home/hsh/soft/fusion_twas-master/reference//GTExv8.ALL.Testis/ENSG00000167588.12.wgt.RDat	ENSG00000167588	12	50103818	50103819	0.1199	rs836180	7.12	rs836180	0.012	4.25	7.122	296	4	lasso	0.017	0.011	6.89877	5.25e-12	0	0	0.014	0.009	0.977	0.009125	1315	NA
GTExv8.ALL.Testis	/home/hsh/soft/fusion_twas-master/reference//GTExv8.ALL.Testis/ENSG00000170633.16.wgt.RDat	ENSG00000170633	12	121400040	121400041	0.181	rs10849891	-5.48	rs3817543	0.131	-7.21	-5.257	393	393	susie	0.14	2.2e-12	5.26494	1.4e-07	0	0.001	0	0.017	0.982	0.004813	2493	NA
GTExv8.ALL.Testis	/home/hsh/soft/fusion_twas-master/reference//GTExv8.ALL.Testis/ENSG00000262031.1.wgt.RDat	ENSG00000262031	17	46911511	46911512	0.284	rs17608766	7.97	rs1056116	0.242581	-9.18	6.637	286	8	lasso	0.26	1.1e-22	-6.68776	2.27e-11	0	0	0	0.968	0.032	0.02439	492	NA
GTExv8.ALL.Testis	/home/hsh/soft/fusion_twas-master/reference//GTExv8.ALL.Testis/ENSG00000125899.7.wgt.RDat	ENSG00000125899	20	11027759	11027760	0.2077	rs6108790	8.97	rs1327235	0.119079	-6.42	8.531	561	1	top1	0.12	1.2e-10	-8.531	1.45e-17	0	0	0	0.058	0.941	0.00436	2755	NA
GTExv8.ALL.Testis	/home/hsh/soft/fusion_twas-master/reference//GTExv8.ALL.Testis/ENSG00000272886.5.wgt.RDat	ENSG00000272886	3	53347609	53347610	0.0968	rs7634679	-5.59	rs3774605	-0.000528	-3.63	-1.926	406	406	susie	0.029	0.0013	5.81066	6.22e-09	0.067	0.007	0.802	0.088	0.035	0.008541	1405	NA
GTExv8.ALL.Testis	/home/hsh/soft/fusion_twas-master/reference//GTExv8.ALL.Testis/ENSG00000232021.6.wgt.RDat	ENSG00000232021	4	108167524	108167525	0.1651	rs7676998	6.6	rs9992744	0.062431	5.59	6.484	377	377	susie	0.086	5.2e-08	6.5091	7.56e-11	0	0	0	0.009	0.991	0.000466	25755	NA
GTExv8.ALL.Testis	/home/hsh/soft/fusion_twas-master/reference//GTExv8.ALL.Testis/ENSG00000169230.9.wgt.RDat	ENSG00000169230	5	177303773	177303774	0.0833	rs10039241	-5.48	rs28715668	0.0173	-4.28	-4.938	312	312	susie	0.032	0.00069	5.3087	1.1e-07	0.002	0.003	0.017	0.026	0.952	0.000239	50183	NA
GTExv8.ALL.Testis	/home/hsh/soft/fusion_twas-master/reference//GTExv8.ALL.Testis/ENSG00000183258.11.wgt.RDat	ENSG00000183258	5	177517468	177517469	0.054	rs10039241	-5.48	rs4976639	0.00579	3.57	-5.178	260	3	lasso	0.022	0.0047	-5.2917	1.21e-07	0.028	0.002	0.246	0.02	0.704	0.009732	1233	NA
GTExv8.ALL.Testis	/home/hsh/soft/fusion_twas-master/reference//GTExv8.ALL.Testis/ENSG00000230622.1.wgt.RDat	ENSG00000230622	6	31611355	31611356	0.1267	rs9267658	-6.48	rs2072632	0.0131	4.85	5.411	312	27	enet	0.073	5.5e-07	5.6155	1.96e-08	0	0	0.134	0.442	0.423	0.047431	253	NA
GTExv8.ALL.Testis	/home/hsh/soft/fusion_twas-master/reference//GTExv8.ALL.Testis/ENSG00000198074.9.wgt.RDat	ENSG00000198074	7	134527591	134527592	0.2133	rs782527	-5.38	rs782512	0.115	-6.57	-5.345	547	1	top1	0.11	2.6e-10	5.345	9.04e-08	0	0.001	0	0.006	0.994	0.002739	4381	NA
GTExv8.ALL.Thyroid	/home/hsh/soft/fusion_twas-master/reference//GTExv8.ALL.Thyroid/ENSG00000196666.4.wgt.RDat	ENSG00000196666	11	47586692	47586693	0.0531	rs11039225	7.41	rs12364432	-0.000412	3.6	-2.06	275	14	enet	0.013	0.0038	-5.89767	3.69e-09	0	0	0.636	0.081	0.283	0.12	100	NA
GTExv8.ALL.Thyroid	/home/hsh/soft/fusion_twas-master/reference//GTExv8.ALL.Thyroid/ENSG00000037965.5.wgt.RDat	ENSG00000037965	12	54009105	54009106	0.0925	rs10876531	-9.01	rs11170800	0.006852	3.89	0.784	409	409	susie	0.021	0.00027	5.66237	1.49e-08	0	0	0.132	0.02	0.848	0.01451	827	NA
GTExv8.ALL.Thyroid	/home/hsh/soft/fusion_twas-master/reference//GTExv8.ALL.Thyroid/ENSG00000283073.1.wgt.RDat	ENSG00000283073	12	54142590	54142591	0.0866	rs10876531	-9.01	rs2700153	0.003279	3.83	-1.596	430	430	susie	0.013	0.0039	-5.44423	5.2e-08	0	0	0.579	0.076	0.345	0.015404	779	NA
GTExv8.ALL.Thyroid	/home/hsh/soft/fusion_twas-master/reference//GTExv8.ALL.Thyroid/ENSG00000089234.15.wgt.RDat	ENSG00000089234	12	111685985	111685986	0.0247	rs3184504	11.77	rs7398833	0.004646	3.69	-6.626	219	13	enet	0.018	0.00075	-7.2201	5.2e-13	0	0	0.443	0.112	0.445	0.041667	288	NA
GTExv8.ALL.Thyroid	/home/hsh/soft/fusion_twas-master/reference//GTExv8.ALL.Thyroid/ENSG00000140505.6.wgt.RDat	ENSG00000140505	15	74748843	74748844	0.0449	rs11636952	8.79	rs9210	-0.00108	3.54	7.726	332	4	lasso	0.0065	0.03	8.24	1.76e-16	0	0	0.774	0.073	0.153	0.00566	2120	NA
GTExv8.ALL.Thyroid	/home/hsh/soft/fusion_twas-master/reference//GTExv8.ALL.Thyroid/ENSG00000177369.8.wgt.RDat	ENSG00000177369	17	49248238	49248239	0.0559	rs16948048	7.89	rs1317636	0.000608	-3.51	1.368	371	371	susie	0.011	0.0074	6.11031	9.94e-10	0	0	0.586	0.03	0.384	0.029412	408	NA
GTExv8.ALL.Thyroid	/home/hsh/soft/fusion_twas-master/reference//GTExv8.ALL.Thyroid/ENSG00000047849.21.wgt.RDat	ENSG00000047849	3	48089271	48089272	0.1413	rs6800730	-6.47	rs6800730	0.158	10.04	-6.466	196	8	lasso	0.18	6.1e-26	-6.4563	1.07e-10	0	0	0	0.005	0.995	0.02321	517	NA
GTExv8.ALL.Thyroid	/home/hsh/soft/fusion_twas-master/reference//GTExv8.ALL.Thyroid/ENSG00000138795.9.wgt.RDat	ENSG00000138795	4	108168955	108168956	0.0559	rs7676998	6.6	rs4613638	0.0104	4.41	3.321	376	7	enet	0.018	0.00079	5.74	9.2e-09	0	0	0.034	0.046	0.92	0.004367	2748	NA
GTExv8.ALL.Thyroid	/home/hsh/soft/fusion_twas-master/reference//GTExv8.ALL.Thyroid/ENSG00000204469.12.wgt.RDat	ENSG00000204469	6	31620719	31620720	0.0514	rs9267658	-6.48	rs3020644	0.007087	4.52	5.559	283	283	susie	0.016	0.0015	6.2	5.65e-10	0	0	0.203	0.34	0.457	0.02206	544	NA
GTExv8.ALL.Thyroid	/home/hsh/soft/fusion_twas-master/reference//GTExv8.ALL.Thyroid/ENSG00000228962.1.wgt.RDat	ENSG00000228962	6	32390509	32390510	0.16	rs3130342	-6.03	rs9271055	0.03302	-5.42	-3.758	233	32	enet	0.082	1.7e-12	5.84	5.13e-09	0	0	0.001	0.067	0.932	0.00846	1418	NA
GTExv8.ALL.Uterus	/home/hsh/soft/fusion_twas-master/reference//GTExv8.ALL.Uterus/ENSG00000249604.1.wgt.RDat	ENSG00000249604	4	107941254	107941255	0.328	rs7676998	6.6	rs1493132	0.047949	4.34	4.446	381	19	enet	0.085	0.00048	5.2571	1.46e-07	0	0	0.063	0.03	0.907	0.01329	903	NA
GTExv8.ALL.Vagina	/home/hsh/soft/fusion_twas-master/reference//GTExv8.ALL.Vagina/ENSG00000087495.16.wgt.RDat	ENSG00000087495	20	59577508	59577509	0.3569	rs6026742	11.8	rs6100340	-0.00132	3.25	9.658	548	1	top1	-0.0013	0.37	9.658	4.55e-22	0	0	0.927	0.027	0.045	0.0237	507	NA
GTExv8.ALL.Whole_Blood	/home/hsh/soft/fusion_twas-master/reference//GTExv8.ALL.Whole_Blood/ENSG00000109920.12.wgt.RDat	ENSG00000109920	11	47767442	47767443	0.029	rs11039225	7.41	rs4752796	0.011	-4.59	4.499	274	4	lasso	0.016	0.00055	-5.61986	1.91e-08	0	0	0.036	0.123	0.841	0.146341	82	NA
GTExv8.ALL.Whole_Blood	/home/hsh/soft/fusion_twas-master/reference//GTExv8.ALL.Whole_Blood/ENSG00000109917.10.wgt.RDat	ENSG00000109917	11	116788049	116788050	0.0808	rs2000614	5.76	rs12272004	-0.00149	-3.45	3.052	550	550	susie	0.0079	0.012	-5.32142	1.03e-07	0.009	0.001	0.781	0.062	0.147	0.002996	4005	NA
GTExv8.ALL.Whole_Blood	/home/hsh/soft/fusion_twas-master/reference//GTExv8.ALL.Whole_Blood/ENSG00000167394.12.wgt.RDat	ENSG00000167394	16	31074319	31074320	0.093	rs11864054	-5.88	rs2303222	0.102	8.94	-5.119	240	18	enet	0.11	3.4e-19	-5.35815	8.41e-08	0	0.002	0	0.157	0.841	0.00107	11196	NA
GTExv8.ALL.Whole_Blood	/home/hsh/soft/fusion_twas-master/reference//GTExv8.ALL.Whole_Blood/ENSG00000260027.4.wgt.RDat	ENSG00000260027	17	48633571	48633572	0.0484	rs2740753	5.99	rs7208796	-0.00104	-3.28	3.903	400	400	susie	0.013	0.002	-5.62994	1.8e-08	0.012	0.001	0.892	0.065	0.03	0.003465	3463	NA
GTExv8.ALL.Whole_Blood	/home/hsh/soft/fusion_twas-master/reference//GTExv8.ALL.Whole_Blood/ENSG00000171132.13.wgt.RDat	ENSG00000171132	2	45651344	45651345	0.1332	rs546639	-5.847	rs666334	0.0408	5.36	4.519	677	25	enet	0.048	6.2e-09	5.86098	4.6e-09	0	0.009	0.029	0.554	0.407	8e-05	100000	2.32e-05
GTExv8.ALL.Whole_Blood	/home/hsh/soft/fusion_twas-master/reference//GTExv8.ALL.Whole_Blood/ENSG00000197208.5.wgt.RDat	ENSG00000197208	5	132294442	132294443	0.0214	rs12521868	-5.49	rs17622208	0.032145	-5.02	-5.256	392	1	top1	0.032	1.8e-06	5.256	1.47e-07	0	0.001	0.006	0.018	0.975	0.02037	589	NA
GTExv8.ALL.Whole_Blood	/home/hsh/soft/fusion_twas-master/reference//GTExv8.ALL.Whole_Blood/ENSG00000204308.7.wgt.RDat	ENSG00000204308	6	32178353	32178354	0.0414	rs9267658	-6.48	rs621701	-0.00129	-3.6	1.893	170	170	susie	0.0015	0.15	-6.28649	3.25e-10	0	0	0.236	0.023	0.741	0.0112	1071	NA
GTExv8.ALL.Whole_Blood	/home/hsh/soft/fusion_twas-master/reference//GTExv8.ALL.Whole_Blood/ENSG00000275713.2.wgt.RDat	ENSG00000275713	6	26251650	26251651	0.0353	rs198846	7.96	rs129128	-0.00126	3.6	7.121	593	20	enet	0.0078	0.013	5.2722	1.35e-07	0	0	0.285	0.038	0.677	0.03117	385	NA
GTExv8.ALL.Whole_Blood	/home/hsh/soft/fusion_twas-master/reference//GTExv8.ALL.Whole_Blood/ENSG00000156735.10.wgt.RDat	ENSG00000156735	8	38176730	38176731	0.0722	rs16887244	5.14	rs11783967	0.043232	6.06	5.077	255	255	susie	0.05	2.5e-09	5.44064	5.31e-08	0	0.004	0	0.023	0.973	0.00063	19062	NA
GTExv8.ALL.Whole_Blood	/home/hsh/soft/fusion_twas-master/reference//GTExv8.ALL.Whole_Blood/ENSG00000164938.13.wgt.RDat	ENSG00000164938	8	94949410	94949411	0.0821	rs481887	5.7	rs896854	0.081993	7.52	5.425	498	19	enet	0.088	2.4e-15	5.64954	1.61e-08	0	0.001	0	0.007	0.993	0.00017	70518	NA
